# Supplementary material for: Light-mediated multi-target protein degradation using arylazopyrazole photoswitchable PROTACs (AP-PROTACs)
Source: Chem Commun (Camb). 2022 Sep 1;58(78):10933–6. doi: 10.1039/d2cc03092f (PMC9521323; doi:10.1039/d2cc03092f)
Supplement: CC-058-D2CC03092F-s001 [file CC-058-D2CC03092F-s001.pdb]

REMARK AtomGroup prepared
ATOM      1  N   ILE A   1      45.464  29.456 -47.646  1.00  0.00        A0 N
ATOM      2  HN  ILE A   1      44.505  29.518 -47.921  1.00  0.00        A0 H
ATOM      3  CA  ILE A   1      45.661  30.239 -46.371  1.00  0.00        A0 C
ATOM      4  HA  ILE A   1      46.191  31.177 -46.536  1.00  0.00        A0 H
ATOM      5  CB  ILE A   1      44.312  30.526 -45.636  1.00  0.00        A0 C
ATOM      6  HB  ILE A   1      43.640  31.022 -46.336  1.00  0.00        A0 H
ATOM      7  CG2 ILE A   1      43.655  29.236 -45.122  1.00  0.00        A0 C
ATOM      8 HG21 ILE A   1      44.327  28.740 -44.421  1.00  0.00        A0 H
ATOM      9 HG22 ILE A   1      42.720  29.480 -44.618  1.00  0.00        A0 H
ATOM     10 HG23 ILE A   1      43.452  28.572 -45.962  1.00  0.00        A0 H
ATOM     11  CG1 ILE A   1      44.517  31.560 -44.510  1.00  0.00        A0 C
ATOM     12 HG11 ILE A   1      45.165  31.093 -43.769  1.00  0.00        A0 H
ATOM     13 HG12 ILE A   1      45.031  32.412 -44.956  1.00  0.00        A0 H
ATOM     14  CD  ILE A   1      43.244  32.033 -43.840  1.00  0.00        A0 C
ATOM     15  HD1 ILE A   1      42.730  31.182 -43.394  1.00  0.00        A0 H
ATOM     16  HD2 ILE A   1      43.489  32.757 -43.063  1.00  0.00        A0 H
ATOM     17  HD3 ILE A   1      42.595  32.501 -44.580  1.00  0.00        A0 H
ATOM     18  C   ILE A   1      46.693  29.595 -45.417  1.00  0.00        A0 C
ATOM     19  O   ILE A   1      46.563  28.425 -45.055  1.00  0.00        A0 O
ATOM     20  N   ASN A   2      47.711  30.363 -45.021  1.00  0.00        A0 N
ATOM     21  HN  ASN A   2      47.939  31.290 -45.318  1.00  0.00        A0 H
ATOM     22  CA  ASN A   2      48.704  29.920 -44.025  1.00  0.00        A0 C
ATOM     23  HA  ASN A   2      48.194  29.342 -43.254  1.00  0.00        A0 H
ATOM     24  CB  ASN A   2      49.808  29.049 -44.642  1.00  0.00        A0 C
ATOM     25  HB1 ASN A   2      50.588  28.947 -43.888  1.00  0.00        A0 H
ATOM     26  HB2 ASN A   2      49.411  28.064 -44.888  1.00  0.00        A0 H
ATOM     27  CG  ASN A   2      50.419  29.652 -45.893  1.00  0.00        A0 C
ATOM     28  OD1 ASN A   2      50.201  29.145 -46.996  1.00  0.00        A0 O
ATOM     29  ND2 ASN A   2      51.217  30.708 -45.732  1.00  0.00        A0 N
ATOM     30 HD21 ASN A   2      51.248  30.948 -44.762  1.00  0.00        A0 H
ATOM     31 HD22 ASN A   2      51.576  30.984 -46.624  1.00  0.00        A0 H
ATOM     32  C   ASN A   2      49.271  31.105 -43.244  1.00  0.00        A0 C
ATOM     33  O   ASN A   2      50.483  31.344 -43.198  1.00  0.00        A0 O
ATOM     34  N   PHE A   3      48.349  31.847 -42.647  1.00  0.00        A0 N
ATOM     35  HN  PHE A   3      47.357  31.755 -42.730  1.00  0.00        A0 H
ATOM     36  CA  PHE A   3      48.648  32.949 -41.747  1.00  0.00        A0 C
ATOM     37  HA  PHE A   3      49.725  33.111 -41.701  1.00  0.00        A0 H
ATOM     38  CB  PHE A   3      47.977  34.242 -42.250  1.00  0.00        A0 C
ATOM     39  HB1 PHE A   3      48.562  34.680 -43.059  1.00  0.00        A0 H
ATOM     40  HB2 PHE A   3      46.974  34.013 -42.610  1.00  0.00        A0 H
ATOM     41  CG  PHE A   3      47.824  35.313 -41.200  1.00  0.00        A0 C
ATOM     42  CD1 PHE A   3      48.899  36.119 -40.850  1.00  0.00        A0 C
ATOM     43  HD1 PHE A   3      49.861  35.970 -41.340  1.00  0.00        A0 H
ATOM     44  CE1 PHE A   3      48.757  37.105 -39.888  1.00  0.00        A0 C
ATOM     45  HE1 PHE A   3      49.608  37.731 -39.621  1.00  0.00        A0 H
ATOM     46  CZ  PHE A   3      47.535  37.296 -39.266  1.00  0.00        A0 C
ATOM     47  HZ  PHE A   3      47.423  38.073 -38.509  1.00  0.00        A0 H
ATOM     48  CE2 PHE A   3      46.453  36.499 -39.606  1.00  0.00        A0 C
ATOM     49  HE2 PHE A   3      45.491  36.644 -39.115  1.00  0.00        A0 H
ATOM     50  CD2 PHE A   3      46.597  35.518 -40.571  1.00  0.00        A0 C
ATOM     51  HD2 PHE A   3      45.746  34.896 -40.847  1.00  0.00        A0 H
ATOM     52  C   PHE A   3      48.115  32.523 -40.385  1.00  0.00        A0 C
ATOM     53  O   PHE A   3      47.033  31.940 -40.283  1.00  0.00        A0 O
ATOM     54  N   ASP A   4      48.876  32.827 -39.345  1.00  0.00        A0 N
ATOM     55  HN  ASP A   4      49.718  33.365 -39.313  1.00  0.00        A0 H
ATOM     56  CA  ASP A   4      48.551  32.376 -38.003  1.00  0.00        A0 C
ATOM     57  HA  ASP A   4      48.332  31.308 -38.001  1.00  0.00        A0 H
ATOM     58  CB  ASP A   4      49.745  32.630 -37.093  1.00  0.00        A0 C
ATOM     59  HB1 ASP A   4      50.642  32.368 -37.654  1.00  0.00        A0 H
ATOM     60  HB2 ASP A   4      49.769  33.691 -36.846  1.00  0.00        A0 H
ATOM     61  CG  ASP A   4      49.693  31.829 -35.837  1.00  0.00        A0 C
ATOM     62  OD1 ASP A   4      48.655  31.837 -35.152  1.00  0.00        A0 O
ATOM     63  OD2 ASP A   4      50.713  31.194 -35.529  1.00  0.00        A0 O
ATOM     64  C   ASP A   4      47.296  33.079 -37.485  1.00  0.00        A0 C
ATOM     65  O   ASP A   4      47.360  34.198 -36.977  1.00  0.00        A0 O
ATOM     66  N   THR A   5      46.153  32.405 -37.593  1.00  0.00        A0 N
ATOM     67  HN  THR A   5      45.993  31.457 -37.867  1.00  0.00        A0 H
ATOM     68  CA  THR A   5      44.861  33.041 -37.292  1.00  0.00        A0 C
ATOM     69  HA  THR A   5      44.837  34.025 -37.760  1.00  0.00        A0 H
ATOM     70  CB  THR A   5      43.661  32.214 -37.818  1.00  0.00        A0 C
ATOM     71  HB  THR A   5      42.737  32.660 -37.450  1.00  0.00        A0 H
ATOM     72  CG2 THR A   5      43.644  32.196 -39.326  1.00  0.00        A0 C
ATOM     73 HG21 THR A   5      44.567  31.749 -39.695  1.00  0.00        A0 H
ATOM     74 HG22 THR A   5      42.793  31.610 -39.673  1.00  0.00        A0 H
ATOM     75 HG23 THR A   5      43.559  33.216 -39.701  1.00  0.00        A0 H
ATOM     76  OG1 THR A   5      43.763  30.873 -37.347  1.00  0.00        A0 O
ATOM     77  HG1 THR A   5      42.985  30.347 -37.691  1.00  0.00        A0 H
ATOM     78  C   THR A   5      44.614  33.416 -35.824  1.00  0.00        A0 C
ATOM     79  O   THR A   5      43.575  33.997 -35.531  1.00  0.00        A0 O
ATOM     80  N   SER A   6      45.543  33.100 -34.916  1.00  0.00        A0 N
ATOM     81  HN  SER A   6      46.355  32.526 -35.026  1.00  0.00        A0 H
ATOM     82  CA  SER A   6      45.488  33.597 -33.519  1.00  0.00        A0 C
ATOM     83  HA  SER A   6      44.490  33.983 -33.310  1.00  0.00        A0 H
ATOM     84  CB  SER A   6      45.800  32.475 -32.517  1.00  0.00        A0 C
ATOM     85  HB1 SER A   6      45.735  32.886 -31.510  1.00  0.00        A0 H
ATOM     86  HB2 SER A   6      45.054  31.690 -32.637  1.00  0.00        A0 H
ATOM     87  OG  SER A   6      47.083  31.937 -32.721  1.00  0.00        A0 O
ATOM     88  HG1 SER A   6      47.243  31.213 -32.050  1.00  0.00        A0 H
ATOM     89  C   SER A   6      46.369  34.835 -33.237  1.00  0.00        A0 C
ATOM     90  O   SER A   6      46.185  35.500 -32.210  1.00  0.00        A0 O
ATOM     91  N   LEU A   7      47.306  35.154 -34.139  1.00  0.00        A0 N
ATOM     92  HN  LEU A   7      47.569  34.667 -34.972  1.00  0.00        A0 H
ATOM     93  CA  LEU A   7      48.138  36.366 -34.008  1.00  0.00        A0 C
ATOM     94  HA  LEU A   7      48.675  36.329 -33.060  1.00  0.00        A0 H
ATOM     95  CB  LEU A   7      49.170  36.487 -35.158  1.00  0.00        A0 C
ATOM     96  HB1 LEU A   7      49.833  35.622 -35.149  1.00  0.00        A0 H
ATOM     97  HB2 LEU A   7      48.651  36.537 -36.115  1.00  0.00        A0 H
ATOM     98  CG  LEU A   7      49.708  37.320 -35.027  1.00  0.00        A0 C
ATOM     99  HG  LEU A   7      50.232  37.273 -34.072  1.00  0.00        A0 H
ATOM    100  CD1 LEU A   7      50.374  37.398 -35.769  1.00  0.00        A0 C
ATOM    101 HD11 LEU A   7      49.851  37.445 -36.724  1.00  0.00        A0 H
ATOM    102 HD12 LEU A   7      50.965  38.304 -35.634  1.00  0.00        A0 H
ATOM    103 HD13 LEU A   7      51.033  36.530 -35.759  1.00  0.00        A0 H
ATOM    104  CD2 LEU A   7      49.094  38.109 -35.035  1.00  0.00        A0 C
ATOM    105 HD21 LEU A   7      48.366  38.012 -34.230  1.00  0.00        A0 H
ATOM    106 HD22 LEU A   7      49.673  39.022 -34.893  1.00  0.00        A0 H
ATOM    107 HD23 LEU A   7      48.573  38.155 -35.991  1.00  0.00        A0 H
ATOM    108  C   LEU A   7      47.250  37.631 -33.856  1.00  0.00        A0 C
ATOM    109  O   LEU A   7      47.512  38.452 -32.975  1.00  0.00        A0 O
ATOM    110  N   PRO A   8      46.185  37.770 -34.682  1.00  0.00        A0 N
ATOM    111  CD  PRO A   8      45.841  36.947 -35.858  1.00  0.00        A0 C
ATOM    112  HD1 PRO A   8      45.299  36.059 -35.533  1.00  0.00        A0 H
ATOM    113  HD2 PRO A   8      46.755  36.647 -36.370  1.00  0.00        A0 H
ATOM    114  CG  PRO A   8      44.997  37.864 -36.687  1.00  0.00        A0 C
ATOM    115  HG1 PRO A   8      44.289  37.280 -37.275  1.00  0.00        A0 H
ATOM    116  HG2 PRO A   8      45.633  38.443 -37.356  1.00  0.00        A0 H
ATOM    117  CB  PRO A   8      44.302  38.746 -35.724  1.00  0.00        A0 C
ATOM    118  HB1 PRO A   8      43.397  38.285 -35.328  1.00  0.00        A0 H
ATOM    119  HB2 PRO A   8      44.051  39.702 -36.183  1.00  0.00        A0 H
ATOM    120  CA  PRO A   8      45.318  38.958 -34.593  1.00  0.00        A0 C
ATOM    121  HA  PRO A   8      45.961  39.821 -34.768  1.00  0.00        A0 H
ATOM    122  C   PRO A   8      44.577  39.137 -33.274  1.00  0.00        A0 C
ATOM    123  O   PRO A   8      44.505  40.257 -32.747  1.00  0.00        A0 O
ATOM    124  N   THR A   9      44.024  38.051 -32.753  1.00  0.00        A0 N
ATOM    125  HN  THR A   9      44.040  37.100 -33.063  1.00  0.00        A0 H
ATOM    126  CA  THR A   9      43.241  38.137 -31.529  1.00  0.00        A0 C
ATOM    127  HA  THR A   9      42.598  39.017 -31.542  1.00  0.00        A0 H
ATOM    128  CB  THR A   9      42.358  36.880 -31.299  1.00  0.00        A0 C
ATOM    129  HB  THR A   9      41.790  36.702 -32.212  1.00  0.00        A0 H
ATOM    130  CG2 THR A   9      43.186  35.612 -30.949  1.00  0.00        A0 C
ATOM    131 HG21 THR A   9      43.754  35.789 -30.036  1.00  0.00        A0 H
ATOM    132 HG22 THR A   9      42.513  34.768 -30.800  1.00  0.00        A0 H
ATOM    133 HG23 THR A   9      43.873  35.389 -31.766  1.00  0.00        A0 H
ATOM    134  OG1 THR A   9      41.420  37.163 -30.248  1.00  0.00        A0 O
ATOM    135  HG1 THR A   9      40.849  36.357 -30.096  1.00  0.00        A0 H
ATOM    136  C   THR A   9      44.055  38.474 -30.262  1.00  0.00        A0 C
ATOM    137  O   THR A   9      43.457  38.849 -29.253  1.00  0.00        A0 O
ATOM    138  N   SER A  10      45.386  38.337 -30.303  1.00  0.00        A0 N
ATOM    139  HN  SER A  10      45.964  38.007 -31.049  1.00  0.00        A0 H
ATOM    140  CA  SER A  10      46.244  38.688 -29.146  1.00  0.00        A0 C
ATOM    141  HA  SER A  10      45.648  38.658 -28.234  1.00  0.00        A0 H
ATOM    142  CB  SER A  10      47.421  37.708 -28.997  1.00  0.00        A0 C
ATOM    143  HB1 SER A  10      47.975  37.962 -28.093  1.00  0.00        A0 H
ATOM    144  HB2 SER A  10      47.024  36.697 -28.908  1.00  0.00        A0 H
ATOM    145  OG  SER A  10      48.280  37.778 -30.107  1.00  0.00        A0 O
ATOM    146  HG1 SER A  10      49.031  37.131 -29.978  1.00  0.00        A0 H
ATOM    147  C   SER A  10      46.750  40.132 -29.158  1.00  0.00        A0 C
ATOM    148  O   SER A  10      47.345  40.572 -28.176  1.00  0.00        A0 O
ATOM    149  N   HID A  11      46.519  40.856 -30.255  1.00  0.00        A0 N
ATOM    150  HN  HID A  11      46.141  40.539 -31.125  1.00  0.00        A0 H
ATOM    151  CA  HID A  11      46.801  42.304 -30.352  1.00  0.00        A0 C
ATOM    152  HA  HID A  11      46.731  42.626 -31.391  1.00  0.00        A0 H
ATOM    153  ND1 HID A  11      43.687  43.755 -30.748  1.00  0.00        A0 N
ATOM    154  HD1 HID A  11      44.284  44.523 -30.979  1.00  0.00        A0 H
ATOM    155  CG  HID A  11      44.375  42.880 -29.938  1.00  0.00        A0 C
ATOM    156  CB  HID A  11      45.790  43.102 -29.523  1.00  0.00        A0 C
ATOM    157  HB1 HID A  11      45.860  42.799 -28.478  1.00  0.00        A0 H
ATOM    158  HB2 HID A  11      45.974  44.173 -29.603  1.00  0.00        A0 H
ATOM    159  NE2 HID A  11      42.340  42.151 -30.314  1.00  0.00        A0 N
ATOM    160  CD2 HID A  11      43.520  41.869 -29.671  1.00  0.00        A0 C
ATOM    161  HD2 HID A  11      43.615  40.957 -29.082  1.00  0.00        A0 H
ATOM    162  CE1 HID A  11      42.467  43.296 -30.955  1.00  0.00        A0 C
ATOM    163  HE1 HID A  11      41.761  43.853 -31.571  1.00  0.00        A0 H
ATOM    164  C   HID A  11      48.231  42.681 -29.953  1.00  0.00        A0 C
ATOM    165  O   HID A  11      48.453  43.540 -29.091  1.00  0.00        A0 O
ATOM    166  N   THR A  12      49.190  42.021 -30.599  1.00  0.00        A0 N
ATOM    167  HN  THR A  12      49.094  41.352 -31.336  1.00  0.00        A0 H
ATOM    168  CA  THR A  12      50.618  42.198 -30.297  1.00  0.00        A0 C
ATOM    169  HA  THR A  12      50.806  42.010 -29.240  1.00  0.00        A0 H
ATOM    170  CB  THR A  12      51.492  41.246 -31.129  1.00  0.00        A0 C
ATOM    171  HB  THR A  12      52.538  41.525 -31.002  1.00  0.00        A0 H
ATOM    172  CG2 THR A  12      51.293  39.802 -30.680  1.00  0.00        A0 C
ATOM    173 HG21 THR A  12      50.247  39.522 -30.807  1.00  0.00        A0 H
ATOM    174 HG22 THR A  12      51.921  39.144 -31.281  1.00  0.00        A0 H
ATOM    175 HG23 THR A  12      51.569  39.706 -29.630  1.00  0.00        A0 H
ATOM    176  OG1 THR A  12      51.148  41.380 -32.514  1.00  0.00        A0 O
ATOM    177  HG1 THR A  12      51.718  40.760 -33.053  1.00  0.00        A0 H
ATOM    178  C   THR A  12      51.099  43.625 -30.536  1.00  0.00        A0 C
ATOM    179  O   THR A  12      51.984  44.110 -29.838  1.00  0.00        A0 O
ATOM    180  N   TYR A  13      50.502  44.295 -31.511  1.00  0.00        A0 N
ATOM    181  HN  TYR A  13      49.818  43.967 -32.163  1.00  0.00        A0 H
ATOM    182  CA  TYR A  13      50.784  45.713 -31.786  1.00  0.00        A0 C
ATOM    183  HA  TYR A  13      51.828  45.834 -32.075  1.00  0.00        A0 H
ATOM    184  CB  TYR A  13      49.897  46.221 -32.930  1.00  0.00        A0 C
ATOM    185  HB1 TYR A  13      50.229  47.232 -33.166  1.00  0.00        A0 H
ATOM    186  HB2 TYR A  13      50.082  45.570 -33.785  1.00  0.00        A0 H
ATOM    187  CG  TYR A  13      48.421  46.236 -32.620  1.00  0.00        A0 C
ATOM    188  CD1 TYR A  13      47.848  47.323 -31.987  1.00  0.00        A0 C
ATOM    189  HD1 TYR A  13      48.485  48.165 -31.716  1.00  0.00        A0 H
ATOM    190  CE1 TYR A  13      46.497  47.357 -31.697  1.00  0.00        A0 C
ATOM    191  HE1 TYR A  13      46.068  48.223 -31.193  1.00  0.00        A0 H
ATOM    192  CZ  TYR A  13      45.693  46.294 -32.044  1.00  0.00        A0 C
ATOM    193  OH  TYR A  13      44.348  46.366 -31.750  1.00  0.00        A0 O
ATOM    194  HH  TYR A  13      43.902  45.527 -32.060  1.00  0.00        A0 H
ATOM    195  CE2 TYR A  13      46.240  45.182 -32.678  1.00  0.00        A0 C
ATOM    196  HE2 TYR A  13      45.614  44.332 -32.950  1.00  0.00        A0 H
ATOM    197  CD2 TYR A  13      47.598  45.163 -32.963  1.00  0.00        A0 C
ATOM    198  HD2 TYR A  13      48.038  44.300 -33.463  1.00  0.00        A0 H
ATOM    199  C   TYR A  13      50.663  46.673 -30.590  1.00  0.00        A0 C
ATOM    200  O   TYR A  13      51.109  47.819 -30.678  1.00  0.00        A0 O
ATOM    201  N   LEU A  14      50.027  46.224 -29.510  1.00  0.00        A0 N
ATOM    202  HN  LEU A  14      49.491  45.386 -29.404  1.00  0.00        A0 H
ATOM    203  CA  LEU A  14      50.029  46.951 -28.244  1.00  0.00        A0 C
ATOM    204  HA  LEU A  14      50.010  48.025 -28.428  1.00  0.00        A0 H
ATOM    205  CB  LEU A  14      48.790  46.572 -27.425  1.00  0.00        A0 C
ATOM    206  HB1 LEU A  14      48.874  45.492 -27.307  1.00  0.00        A0 H
ATOM    207  HB2 LEU A  14      48.911  47.053 -26.454  1.00  0.00        A0 H
ATOM    208  CG  LEU A  14      47.412  46.917 -27.997  1.00  0.00        A0 C
ATOM    209  HG  LEU A  14      47.332  46.508 -29.004  1.00  0.00        A0 H
ATOM    210  CD1 LEU A  14      46.319  46.331 -27.126  1.00  0.00        A0 C
ATOM    211 HD11 LEU A  14      46.398  46.740 -26.119  1.00  0.00        A0 H
ATOM    212 HD12 LEU A  14      45.345  46.584 -27.545  1.00  0.00        A0 H
ATOM    213 HD13 LEU A  14      46.427  45.247 -27.087  1.00  0.00        A0 H
ATOM    214  CD2 LEU A  14      47.208  48.417 -28.105  1.00  0.00        A0 C
ATOM    215 HD21 LEU A  14      47.967  48.841 -28.762  1.00  0.00        A0 H
ATOM    216 HD22 LEU A  14      46.219  48.621 -28.515  1.00  0.00        A0 H
ATOM    217 HD23 LEU A  14      47.291  48.868 -27.116  1.00  0.00        A0 H
ATOM    218  C   LEU A  14      51.278  46.722 -27.389  1.00  0.00        A0 C
ATOM    219  O   LEU A  14      51.455  47.402 -26.387  1.00  0.00        A0 O
ATOM    220  N   GLY A  15      52.142  45.792 -27.792  1.00  0.00        A0 N
ATOM    221  HN  GLY A  15      52.206  45.360 -28.692  1.00  0.00        A0 H
ATOM    222  CA  GLY A  15      53.185  45.237 -26.920  1.00  0.00        A0 C
ATOM    223  HA1 GLY A  15      54.081  45.038 -27.507  1.00  0.00        A0 H
ATOM    224  HA2 GLY A  15      53.419  45.953 -26.133  1.00  0.00        A0 H
ATOM    225  C   GLY A  15      52.710  43.934 -26.281  1.00  0.00        A0 C
ATOM    226  O   GLY A  15      51.569  43.848 -25.807  1.00  0.00        A0 O
ATOM    227  N   ALA A  16      53.586  42.926 -26.259  1.00  0.00        A0 N
ATOM    228  HN  ALA A  16      54.553  42.937 -26.512  1.00  0.00        A0 H
ATOM    229  CA  ALA A  16      53.217  41.562 -25.827  1.00  0.00        A0 C
ATOM    230  HA  ALA A  16      52.127  41.557 -25.816  1.00  0.00        A0 H
ATOM    231  CB  ALA A  16      53.700  40.550 -26.868  1.00  0.00        A0 C
ATOM    232  HB1 ALA A  16      54.790  40.537 -26.885  1.00  0.00        A0 H
ATOM    233  HB2 ALA A  16      53.330  39.558 -26.610  1.00  0.00        A0 H
ATOM    234  HB3 ALA A  16      53.325  40.833 -27.852  1.00  0.00        A0 H
ATOM    235  C   ALA A  16      53.695  41.158 -24.407  1.00  0.00        A0 C
ATOM    236  O   ALA A  16      53.823  39.962 -24.122  1.00  0.00        A0 O
ATOM    237  N   ASP A  17      53.940  42.136 -23.525  1.00  0.00        A0 N
ATOM    238  HN  ASP A  17      53.919  43.125 -23.674  1.00  0.00        A0 H
ATOM    239  CA  ASP A  17      54.300  41.868 -22.110  1.00  0.00        A0 C
ATOM    240  HA  ASP A  17      54.130  40.815 -21.886  1.00  0.00        A0 H
ATOM    241  CB  ASP A  17      55.783  42.197 -21.839  1.00  0.00        A0 C
ATOM    242  HB1 ASP A  17      56.419  41.583 -22.477  1.00  0.00        A0 H
ATOM    243  HB2 ASP A  17      55.970  43.251 -22.047  1.00  0.00        A0 H
ATOM    244  CG  ASP A  17      55.989  42.005 -20.879  1.00  0.00        A0 C
ATOM    245  OD1 ASP A  17      56.294  41.056 -20.796  1.00  0.00        A0 O
ATOM    246  OD2 ASP A  17      55.818  42.829 -20.339  1.00  0.00        A0 O
ATOM    247  C   ASP A  17      53.332  42.602 -21.155  1.00  0.00        A0 C
ATOM    248  O   ASP A  17      53.710  43.515 -20.419  1.00  0.00        A0 O
ATOM    249  N   MET A  18      52.073  42.167 -21.199  1.00  0.00        A0 N
ATOM    250  HN  MET A  18      51.714  41.426 -21.766  1.00  0.00        A0 H
ATOM    251  CA  MET A  18      50.979  42.726 -20.395  1.00  0.00        A0 C
ATOM    252  HA  MET A  18      51.240  43.731 -20.062  1.00  0.00        A0 H
ATOM    253  CB  MET A  18      49.694  42.803 -21.224  1.00  0.00        A0 C
ATOM    254  HB1 MET A  18      49.388  41.773 -21.405  1.00  0.00        A0 H
ATOM    255  HB2 MET A  18      48.955  43.296 -20.593  1.00  0.00        A0 H
ATOM    256  CG  MET A  18      49.800  43.540 -22.549  1.00  0.00        A0 C
ATOM    257  HG1 MET A  18      50.654  44.216 -22.504  1.00  0.00        A0 H
ATOM    258  HG2 MET A  18      49.957  42.809 -23.342  1.00  0.00        A0 H
ATOM    259  SD  MET A  18      48.307  44.493 -22.906  1.00  0.00        A0 S
ATOM    260  CE  MET A  18      48.442  44.664 -24.679  1.00  0.00        A0 C
ATOM    261  HE1 MET A  18      48.452  43.676 -25.140  1.00  0.00        A0 H
ATOM    262  HE2 MET A  18      47.591  45.232 -25.056  1.00  0.00        A0 H
ATOM    263  HE3 MET A  18      49.365  45.188 -24.925  1.00  0.00        A0 H
ATOM    264  C   MET A  18      50.677  41.835 -19.206  1.00  0.00        A0 C
ATOM    265  O   MET A  18      50.658  40.619 -19.358  1.00  0.00        A0 O
ATOM    266  N   GLU A  19      50.407  42.435 -18.041  1.00  0.00        A0 N
ATOM    267  HN  GLU A  19      50.448  43.408 -17.812  1.00  0.00        A0 H
ATOM    268  CA  GLU A  19      49.979  41.678 -16.848  1.00  0.00        A0 C
ATOM    269  HA  GLU A  19      50.596  40.785 -16.747  1.00  0.00        A0 H
ATOM    270  CB  GLU A  19      50.120  42.522 -15.565  1.00  0.00        A0 C
ATOM    271  HB1 GLU A  19      51.161  42.813 -15.428  1.00  0.00        A0 H
ATOM    272  HB2 GLU A  19      49.501  43.416 -15.642  1.00  0.00        A0 H
ATOM    273  CG  GLU A  19      49.821  41.976 -14.782  1.00  0.00        A0 C
ATOM    274  HG1 GLU A  19      48.778  41.686 -14.912  1.00  0.00        A0 H
ATOM    275  HG2 GLU A  19      50.439  41.082 -14.698  1.00  0.00        A0 H
ATOM    276  CD  GLU A  19      49.913  42.524 -13.950  1.00  0.00        A0 C
ATOM    277  OE1 GLU A  19      49.614  41.978 -13.167  1.00  0.00        A0 O
ATOM    278  OE2 GLU A  19      50.271  43.426 -14.191  1.00  0.00        A0 O
ATOM    279  C   GLU A  19      48.530  41.206 -17.061  1.00  0.00        A0 C
ATOM    280  O   GLU A  19      47.657  42.022 -17.344  1.00  0.00        A0 O
ATOM    281  N   GLU A  20      48.299  39.897 -16.937  1.00  0.00        A0 N
ATOM    282  HN  GLU A  20      48.941  39.189 -16.643  1.00  0.00        A0 H
ATOM    283  CA  GLU A  20      47.001  39.273 -17.230  1.00  0.00        A0 C
ATOM    284  HA  GLU A  20      46.411  39.929 -17.870  1.00  0.00        A0 H
ATOM    285  CB  GLU A  20      47.202  37.932 -17.953  1.00  0.00        A0 C
ATOM    286  HB1 GLU A  20      47.916  37.358 -17.362  1.00  0.00        A0 H
ATOM    287  HB2 GLU A  20      46.238  37.424 -17.951  1.00  0.00        A0 H
ATOM    288  CG  GLU A  20      47.710  38.053 -19.389  1.00  0.00        A0 C
ATOM    289  HG1 GLU A  20      46.920  38.522 -19.976  1.00  0.00        A0 H
ATOM    290  HG2 GLU A  20      48.585  38.703 -19.373  1.00  0.00        A0 H
ATOM    291  CD  GLU A  20      48.085  36.709 -20.021  1.00  0.00        A0 C
ATOM    292  OE1 GLU A  20      49.153  36.626 -20.673  1.00  0.00        A0 O
ATOM    293  OE2 GLU A  20      47.318  35.730 -19.872  1.00  0.00        A0 O
ATOM    294  C   GLU A  20      46.172  39.062 -15.962  1.00  0.00        A0 C
ATOM    295  O   GLU A  20      46.720  38.967 -14.873  1.00  0.00        A0 O
ATOM    296  N   PHE A  21      44.848  38.995 -16.117  1.00  0.00        A0 N
ATOM    297  HN  PHE A  21      44.326  39.077 -16.966  1.00  0.00        A0 H
ATOM    298  CA  PHE A  21      43.913  38.778 -14.997  1.00  0.00        A0 C
ATOM    299  HA  PHE A  21      44.462  38.431 -14.122  1.00  0.00        A0 H
ATOM    300  CB  PHE A  21      43.185  40.085 -14.635  1.00  0.00        A0 C
ATOM    301  HB1 PHE A  21      42.473  40.366 -15.411  1.00  0.00        A0 H
ATOM    302  HB2 PHE A  21      42.659  39.951 -13.690  1.00  0.00        A0 H
ATOM    303  CG  PHE A  21      44.111  41.264 -14.451  1.00  0.00        A0 C
ATOM    304  CD1 PHE A  21      44.749  41.496 -13.237  1.00  0.00        A0 C
ATOM    305  HD1 PHE A  21      44.566  40.820 -12.401  1.00  0.00        A0 H
ATOM    306  CE1 PHE A  21      45.614  42.577 -13.082  1.00  0.00        A0 C
ATOM    307  HE1 PHE A  21      46.096  42.750 -12.120  1.00  0.00        A0 H
ATOM    308  CZ  PHE A  21      45.862  43.430 -14.145  1.00  0.00        A0 C
ATOM    309  HZ  PHE A  21      46.549  44.268 -14.031  1.00  0.00        A0 H
ATOM    310  CE2 PHE A  21      45.232  43.213 -15.354  1.00  0.00        A0 C
ATOM    311  HE2 PHE A  21      45.413  43.889 -16.190  1.00  0.00        A0 H
ATOM    312  CD2 PHE A  21      44.366  42.133 -15.507  1.00  0.00        A0 C
ATOM    313  HD2 PHE A  21      43.876  41.959 -16.465  1.00  0.00        A0 H
ATOM    314  C   PHE A  21      42.905  37.675 -15.359  1.00  0.00        A0 C
ATOM    315  O   PHE A  21      42.217  37.781 -16.389  1.00  0.00        A0 O
ATOM    316  N   HID A  22      42.829  36.633 -14.517  1.00  0.00        A0 N
ATOM    317  HN  HID A  22      43.330  36.509 -13.660  1.00  0.00        A0 H
ATOM    318  CA  HID A  22      41.956  35.461 -14.738  1.00  0.00        A0 C
ATOM    319  HA  HID A  22      42.161  35.025 -15.716  1.00  0.00        A0 H
ATOM    320  ND1 HID A  22      40.751  33.752 -13.339  1.00  0.00        A0 N
ATOM    321  HD1 HID A  22      40.791  34.624 -12.852  1.00  0.00        A0 H
ATOM    322  CG  HID A  22      41.611  33.614 -13.831  1.00  0.00        A0 C
ATOM    323  CB  HID A  22      42.211  34.397 -13.663  1.00  0.00        A0 C
ATOM    324  HB1 HID A  22      43.233  34.018 -13.686  1.00  0.00        A0 H
ATOM    325  HB2 HID A  22      41.981  34.757 -12.660  1.00  0.00        A0 H
ATOM    326  NE2 HID A  22      41.482  32.185 -14.599  1.00  0.00        A0 N
ATOM    327  CD2 HID A  22      42.081  32.967 -14.431  1.00  0.00        A0 C
ATOM    328  HD2 HID A  22      43.072  33.002 -14.884  1.00  0.00        A0 H
ATOM    329  CE1 HID A  22      40.152  32.969 -13.507  1.00  0.00        A0 C
ATOM    330  HE1 HID A  22      39.156  32.622 -13.232  1.00  0.00        A0 H
ATOM    331  C   HID A  22      40.461  35.842 -14.809  1.00  0.00        A0 C
ATOM    332  O   HID A  22      39.764  35.917 -13.783  1.00  0.00        A0 O
ATOM    333  N   GLY A  23      40.000  36.090 -16.041  1.00  0.00        A0 N
ATOM    334  HN  GLY A  23      40.483  35.939 -16.904  1.00  0.00        A0 H
ATOM    335  CA  GLY A  23      38.661  36.644 -16.330  1.00  0.00        A0 C
ATOM    336  HA1 GLY A  23      38.636  37.637 -15.881  1.00  0.00        A0 H
ATOM    337  HA2 GLY A  23      38.593  36.734 -17.414  1.00  0.00        A0 H
ATOM    338  C   GLY A  23      37.465  35.839 -15.822  1.00  0.00        A0 C
ATOM    339  O   GLY A  23      37.230  34.714 -16.270  1.00  0.00        A0 O
ATOM    340  N   ARG A  24      36.695  36.425 -14.901  1.00  0.00        A0 N
ATOM    341  HN  ARG A  24      36.723  37.362 -14.553  1.00  0.00        A0 H
ATOM    342  CA  ARG A  24      35.611  35.694 -14.224  1.00  0.00        A0 C
ATOM    343  HA  ARG A  24      35.035  35.095 -14.930  1.00  0.00        A0 H
ATOM    344  CB  ARG A  24      36.263  34.754 -13.200  1.00  0.00        A0 C
ATOM    345  HB1 ARG A  24      35.461  34.162 -12.759  1.00  0.00        A0 H
ATOM    346  HB2 ARG A  24      36.935  34.099 -13.755  1.00  0.00        A0 H
ATOM    347  CG  ARG A  24      37.043  35.462 -12.091  1.00  0.00        A0 C
ATOM    348  HG1 ARG A  24      38.015  34.977 -12.000  1.00  0.00        A0 H
ATOM    349  HG2 ARG A  24      37.183  36.502 -12.387  1.00  0.00        A0 H
ATOM    350  CD  ARG A  24      36.320  35.409 -10.748  1.00  0.00        A0 C
ATOM    351  HD1 ARG A  24      36.925  35.908  -9.991  1.00  0.00        A0 H
ATOM    352  HD2 ARG A  24      35.358  35.914 -10.835  1.00  0.00        A0 H
ATOM    353  NE  ARG A  24      36.086  34.019 -10.323  1.00  0.00        A0 N
ATOM    354  HE  ARG A  24      36.807  33.339 -10.193  1.00  0.00        A0 H
ATOM    355  CZ  ARG A  24      34.902  33.457 -10.050  1.00  0.00        A0 C
ATOM    356  NH1 ARG A  24      33.755  34.145 -10.103  1.00  0.00        A0 N
ATOM    357 HH11 ARG A  24      32.999  33.536  -9.864  1.00  0.00        A0 H
ATOM    358 HH12 ARG A  24      33.953  35.089 -10.368  1.00  0.00        A0 H
ATOM    359  NH2 ARG A  24      34.869  32.175  -9.695  1.00  0.00        A0 N
ATOM    360 HH21 ARG A  24      33.920  31.908  -9.527  1.00  0.00        A0 H
ATOM    361 HH22 ARG A  24      35.802  31.815  -9.690  1.00  0.00        A0 H
ATOM    362  C   ARG A  24      34.465  36.473 -13.522  1.00  0.00        A0 C
ATOM    363  O   ARG A  24      33.523  35.843 -13.040  1.00  0.00        A0 O
ATOM    364  N   THR A  25      34.512  37.807 -13.478  1.00  0.00        A0 N
ATOM    365  HN  THR A  25      35.120  38.435 -13.964  1.00  0.00        A0 H
ATOM    366  CA  THR A  25      33.586  38.592 -12.628  1.00  0.00        A0 C
ATOM    367  HA  THR A  25      33.359  38.051 -11.709  1.00  0.00        A0 H
ATOM    368  CB  THR A  25      34.132  40.003 -12.253  1.00  0.00        A0 C
ATOM    369  HB  THR A  25      33.536  40.391 -11.427  1.00  0.00        A0 H
ATOM    370  CG2 THR A  25      35.612  39.956 -11.838  1.00  0.00        A0 C
ATOM    371 HG21 THR A  25      36.209  39.568 -12.663  1.00  0.00        A0 H
ATOM    372 HG22 THR A  25      35.951  40.961 -11.585  1.00  0.00        A0 H
ATOM    373 HG23 THR A  25      35.726  39.306 -10.971  1.00  0.00        A0 H
ATOM    374  OG1 THR A  25      33.962  40.917 -13.346  1.00  0.00        A0 O
ATOM    375  HG1 THR A  25      34.319  41.812 -13.080  1.00  0.00        A0 H
ATOM    376  C   THR A  25      32.194  38.727 -13.293  1.00  0.00        A0 C
ATOM    377  O   THR A  25      32.052  39.393 -14.336  1.00  0.00        A0 O
ATOM    378  N   LEU A  26      31.190  38.088 -12.677  1.00  0.00        A0 N
ATOM    379  HN  LEU A  26      31.246  37.553 -11.834  1.00  0.00        A0 H
ATOM    380  CA  LEU A  26      29.803  38.074 -13.161  1.00  0.00        A0 C
ATOM    381  HA  LEU A  26      29.696  38.778 -13.986  1.00  0.00        A0 H
ATOM    382  CB  LEU A  26      29.413  36.677 -13.655  1.00  0.00        A0 C
ATOM    383  HB1 LEU A  26      29.798  36.033 -12.864  1.00  0.00        A0 H
ATOM    384  HB2 LEU A  26      28.324  36.629 -13.664  1.00  0.00        A0 H
ATOM    385  CG  LEU A  26      29.955  36.206 -15.004  1.00  0.00        A0 C
ATOM    386  HG  LEU A  26      31.024  36.008 -14.927  1.00  0.00        A0 H
ATOM    387  CD1 LEU A  26      29.230  34.928 -15.397  1.00  0.00        A0 C
ATOM    388 HD11 LEU A  26      28.161  35.125 -15.475  1.00  0.00        A0 H
ATOM    389 HD12 LEU A  26      29.605  34.578 -16.359  1.00  0.00        A0 H
ATOM    390 HD13 LEU A  26      29.404  34.164 -14.640  1.00  0.00        A0 H
ATOM    391  CD2 LEU A  26      29.835  37.251 -16.119  1.00  0.00        A0 C
ATOM    392 HD21 LEU A  26      30.393  38.145 -15.841  1.00  0.00        A0 H
ATOM    393 HD22 LEU A  26      30.240  36.843 -17.045  1.00  0.00        A0 H
ATOM    394 HD23 LEU A  26      28.786  37.509 -16.265  1.00  0.00        A0 H
ATOM    395  C   LEU A  26      28.821  38.515 -12.081  1.00  0.00        A0 C
ATOM    396  O   LEU A  26      28.589  37.806 -11.111  1.00  0.00        A0 O
ATOM    397  N   HID A  27      28.242  39.689 -12.267  1.00  0.00        A0 N
ATOM    398  HN  HID A  27      28.408  40.357 -12.992  1.00  0.00        A0 H
ATOM    399  CA  HID A  27      27.212  40.202 -11.377  1.00  0.00        A0 C
ATOM    400  HA  HID A  27      27.535  40.117 -10.339  1.00  0.00        A0 H
ATOM    401  ND1 HID A  27      28.688  42.722 -10.216  1.00  0.00        A0 N
ATOM    402  HD1 HID A  27      28.161  42.201  -9.545  1.00  0.00        A0 H
ATOM    403  CG  HID A  27      28.140  42.530 -11.462  1.00  0.00        A0 C
ATOM    404  CB  HID A  27      26.951  41.663 -11.685  1.00  0.00        A0 C
ATOM    405  HB1 HID A  27      26.678  41.772 -12.735  1.00  0.00        A0 H
ATOM    406  HB2 HID A  27      26.152  42.062 -11.059  1.00  0.00        A0 H
ATOM    407  NE2 HID A  27      29.876  43.861 -11.580  1.00  0.00        A0 N
ATOM    408  CD2 HID A  27      28.899  43.242 -12.321  1.00  0.00        A0 C
ATOM    409  HD2 HID A  27      28.860  43.387 -13.401  1.00  0.00        A0 H
ATOM    410  CE1 HID A  27      29.728  43.530 -10.313  1.00  0.00        A0 C
ATOM    411  HE1 HID A  27      30.299  43.812  -9.429  1.00  0.00        A0 H
ATOM    412  C   HID A  27      25.909  39.432 -11.486  1.00  0.00        A0 C
ATOM    413  O   HID A  27      25.590  38.890 -12.541  1.00  0.00        A0 O
ATOM    414  N   ASP A  28      25.158  39.413 -10.386  1.00  0.00        A0 N
ATOM    415  HN  ASP A  28      25.320  39.893  -9.524  1.00  0.00        A0 H
ATOM    416  CA  ASP A  28      23.916  38.641 -10.276  1.00  0.00        A0 C
ATOM    417  HA  ASP A  28      24.090  37.614 -10.596  1.00  0.00        A0 H
ATOM    418  CB  ASP A  28      23.414  38.625  -8.806  1.00  0.00        A0 C
ATOM    419  HB1 ASP A  28      23.433  39.662  -8.470  1.00  0.00        A0 H
ATOM    420  HB2 ASP A  28      22.388  38.257  -8.789  1.00  0.00        A0 H
ATOM    421  CG  ASP A  28      24.298  37.751  -7.853  1.00  0.00        A0 C
ATOM    422  OD1 ASP A  28      24.303  36.507  -7.991  1.00  0.00        A0 O
ATOM    423  OD2 ASP A  28      24.965  38.301  -6.941  1.00  0.00        A0 O
ATOM    424  C   ASP A  28      22.854  39.218 -11.231  1.00  0.00        A0 C
ATOM    425  O   ASP A  28      22.888  40.410 -11.557  1.00  0.00        A0 O
ATOM    426  N   ASP A  29      21.942  38.362 -11.695  1.00  0.00        A0 N
ATOM    427  HN  ASP A  29      21.874  37.377 -11.537  1.00  0.00        A0 H
ATOM    428  CA  ASP A  29      20.833  38.785 -12.565  1.00  0.00        A0 C
ATOM    429  HA  ASP A  29      21.240  39.270 -13.453  1.00  0.00        A0 H
ATOM    430  CB  ASP A  29      19.974  37.600 -13.006  1.00  0.00        A0 C
ATOM    431  HB1 ASP A  29      19.812  36.988 -12.118  1.00  0.00        A0 H
ATOM    432  HB2 ASP A  29      19.017  37.979 -13.365  1.00  0.00        A0 H
ATOM    433  CG  ASP A  29      20.618  36.764 -14.081  1.00  0.00        A0 C
ATOM    434  OD1 ASP A  29      21.406  37.303 -14.885  1.00  0.00        A0 O
ATOM    435  OD2 ASP A  29      20.307  35.555 -14.133  1.00  0.00        A0 O
ATOM    436  C   ASP A  29      19.916  39.735 -11.828  1.00  0.00        A0 C
ATOM    437  O   ASP A  29      19.545  39.480 -10.689  1.00  0.00        A0 O
ATOM    438  N   ASP A  30      19.546  40.821 -12.499  1.00  0.00        A0 N
ATOM    439  HN  ASP A  30      19.793  41.061 -13.438  1.00  0.00        A0 H
ATOM    440  CA  ASP A  30      18.684  41.877 -11.945  1.00  0.00        A0 C
ATOM    441  HA  ASP A  30      18.575  42.678 -12.677  1.00  0.00        A0 H
ATOM    442  CB  ASP A  30      17.286  41.331 -11.601  1.00  0.00        A0 C
ATOM    443  HB1 ASP A  30      17.403  40.608 -10.794  1.00  0.00        A0 H
ATOM    444  HB2 ASP A  30      16.671  42.162 -11.257  1.00  0.00        A0 H
ATOM    445  CG  ASP A  30      16.614  40.661 -12.787  1.00  0.00        A0 C
ATOM    446  OD1 ASP A  30      16.341  41.362 -13.786  1.00  0.00        A0 O
ATOM    447  OD2 ASP A  30      16.352  39.440 -12.721  1.00  0.00        A0 O
ATOM    448  C   ASP A  30      19.296  42.633 -10.754  1.00  0.00        A0 C
ATOM    449  O   ASP A  30      18.584  43.344 -10.057  1.00  0.00        A0 O
ATOM    450  N   SER A  31      20.611  42.522 -10.555  1.00  0.00        A0 N
ATOM    451  HN  SER A  31      21.277  41.961 -11.046  1.00  0.00        A0 H
ATOM    452  CA  SER A  31      21.303  43.272  -9.502  1.00  0.00        A0 C
ATOM    453  HA  SER A  31      20.680  43.308  -8.608  1.00  0.00        A0 H
ATOM    454  CB  SER A  31      22.629  42.607  -9.146  1.00  0.00        A0 C
ATOM    455  HB1 SER A  31      23.029  43.084  -8.252  1.00  0.00        A0 H
ATOM    456  HB2 SER A  31      22.446  41.552  -8.943  1.00  0.00        A0 H
ATOM    457  OG  SER A  31      23.562  42.729 -10.203  1.00  0.00        A0 O
ATOM    458  HG1 SER A  31      24.417  42.283  -9.936  1.00  0.00        A0 H
ATOM    459  C   SER A  31      21.543  44.699  -9.981  1.00  0.00        A0 C
ATOM    460  O   SER A  31      21.258  45.020 -11.138  1.00  0.00        A0 O
ATOM    461  N   CYS A  32      22.049  45.549  -9.086  1.00  0.00        A0 N
ATOM    462  HN  CYS A  32      22.230  45.401  -8.114  1.00  0.00        A0 H
ATOM    463  CA  CYS A  32      22.437  46.922  -9.441  1.00  0.00        A0 C
ATOM    464  HA  CYS A  32      22.336  47.058 -10.518  1.00  0.00        A0 H
ATOM    465  CB  CYS A  32      21.562  47.947  -8.738  1.00  0.00        A0 C
ATOM    466  HB1 CYS A  32      21.395  47.690  -7.692  1.00  0.00        A0 H
ATOM    467  HB2 CYS A  32      21.981  48.951  -8.802  1.00  0.00        A0 H
ATOM    468  SG  CYS A  32      19.931  48.037  -9.496  1.00  0.00        A0 S
ATOM    469  HG1 CYS A  32      19.452  48.975  -8.684  1.00  0.00        A0 H
ATOM    470  C   CYS A  32      23.898  47.160  -9.135  1.00  0.00        A0 C
ATOM    471  O   CYS A  32      24.403  46.709  -8.109  1.00  0.00        A0 O
ATOM    472  N   GLN A  33      24.571  47.868 -10.038  1.00  0.00        A0 N
ATOM    473  HN  GLN A  33      24.227  48.322 -10.860  1.00  0.00        A0 H
ATOM    474  CA  GLN A  33      26.013  48.092  -9.938  1.00  0.00        A0 C
ATOM    475  HA  GLN A  33      26.343  47.908  -8.916  1.00  0.00        A0 H
ATOM    476  CB  GLN A  33      26.774  47.149 -10.875  1.00  0.00        A0 C
ATOM    477  HB1 GLN A  33      26.457  47.394 -11.889  1.00  0.00        A0 H
ATOM    478  HB2 GLN A  33      27.833  47.382 -10.759  1.00  0.00        A0 H
ATOM    479  CG  GLN A  33      26.551  45.670 -10.620  1.00  0.00        A0 C
ATOM    480  HG1 GLN A  33      25.506  45.435 -10.822  1.00  0.00        A0 H
ATOM    481  HG2 GLN A  33      27.188  45.109 -11.304  1.00  0.00        A0 H
ATOM    482  CD  GLN A  33      26.877  45.247  -9.196  1.00  0.00        A0 C
ATOM    483  OE1 GLN A  33      27.759  45.812  -8.551  1.00  0.00        A0 O
ATOM    484  NE2 GLN A  33      26.156  44.250  -8.697  1.00  0.00        A0 N
ATOM    485 HE21 GLN A  33      25.502  43.943  -9.389  1.00  0.00        A0 H
ATOM    486 HE22 GLN A  33      26.456  44.068  -7.761  1.00  0.00        A0 H
ATOM    487  C   GLN A  33      26.380  49.513 -10.298  1.00  0.00        A0 C
ATOM    488  O   GLN A  33      25.759  50.111 -11.172  1.00  0.00        A0 O
ATOM    489  N   VAL A  34      27.398  50.033  -9.614  1.00  0.00        A0 N
ATOM    490  HN  VAL A  34      27.886  49.645  -8.832  1.00  0.00        A0 H
ATOM    491  CA  VAL A  34      27.976  51.328  -9.938  1.00  0.00        A0 C
ATOM    492  HA  VAL A  34      27.357  51.826 -10.684  1.00  0.00        A0 H
ATOM    493  CB  VAL A  34      28.127  52.263  -8.718  1.00  0.00        A0 C
ATOM    494  HB  VAL A  34      29.043  52.018  -8.180  1.00  0.00        A0 H
ATOM    495  CG1 VAL A  34      28.191  53.704  -9.198  1.00  0.00        A0 C
ATOM    496 HG11 VAL A  34      27.275  53.949  -9.736  1.00  0.00        A0 H
ATOM    497 HG12 VAL A  34      28.298  54.369  -8.341  1.00  0.00        A0 H
ATOM    498 HG13 VAL A  34      29.046  53.829  -9.862  1.00  0.00        A0 H
ATOM    499  CG2 VAL A  34      26.974  52.094  -7.738  1.00  0.00        A0 C
ATOM    500 HG21 VAL A  34      26.948  51.064  -7.381  1.00  0.00        A0 H
ATOM    501 HG22 VAL A  34      27.114  52.767  -6.892  1.00  0.00        A0 H
ATOM    502 HG23 VAL A  34      26.034  52.329  -8.238  1.00  0.00        A0 H
ATOM    503  C   VAL A  34      29.338  51.035 -10.557  1.00  0.00        A0 C
ATOM    504  O   VAL A  34      30.255  50.573  -9.871  1.00  0.00        A0 O
ATOM    505  N   ILE A  35      29.435  51.300 -11.860  1.00  0.00        A0 N
ATOM    506  HN  ILE A  35      28.747  51.745 -12.433  1.00  0.00        A0 H
ATOM    507  CA  ILE A  35      30.592  50.974 -12.677  1.00  0.00        A0 C
ATOM    508  HA  ILE A  35      31.401  50.603 -12.048  1.00  0.00        A0 H
ATOM    509  CB  ILE A  35      30.256  49.922 -13.759  1.00  0.00        A0 C
ATOM    510  HB  ILE A  35      29.998  50.429 -14.689  1.00  0.00        A0 H
ATOM    511  CG2 ILE A  35      31.459  49.023 -13.990  1.00  0.00        A0 C
ATOM    512 HG21 ILE A  35      31.718  48.515 -13.061  1.00  0.00        A0 H
ATOM    513 HG22 ILE A  35      31.219  48.283 -14.753  1.00  0.00        A0 H
ATOM    514 HG23 ILE A  35      32.305  49.625 -14.322  1.00  0.00        A0 H
ATOM    515  CG1 ILE A  35      29.039  49.071 -13.383  1.00  0.00        A0 C
ATOM    516 HG11 ILE A  35      29.313  48.486 -12.505  1.00  0.00        A0 H
ATOM    517 HG12 ILE A  35      28.232  49.757 -13.125  1.00  0.00        A0 H
ATOM    518  CD  ILE A  35      28.575  48.138 -14.488  1.00  0.00        A0 C
ATOM    519  HD1 ILE A  35      29.381  47.451 -14.747  1.00  0.00        A0 H
ATOM    520  HD2 ILE A  35      27.710  47.570 -14.145  1.00  0.00        A0 H
ATOM    521  HD3 ILE A  35      28.301  48.722 -15.366  1.00  0.00        A0 H
ATOM    522  C   ILE A  35      30.990  52.243 -13.406  1.00  0.00        A0 C
ATOM    523  O   ILE A  35      30.111  52.962 -13.859  1.00  0.00        A0 O
ATOM    524  N   PRO A  36      32.299  52.521 -13.549  1.00  0.00        A0 N
ATOM    525  CD  PRO A  36      33.463  51.885 -12.910  1.00  0.00        A0 C
ATOM    526  HD1 PRO A  36      33.377  50.801 -12.989  1.00  0.00        A0 H
ATOM    527  HD2 PRO A  36      33.505  52.170 -11.859  1.00  0.00        A0 H
ATOM    528  CG  PRO A  36      34.611  52.427 -13.692  1.00  0.00        A0 C
ATOM    529  HG1 PRO A  36      34.793  51.804 -14.568  1.00  0.00        A0 H
ATOM    530  HG2 PRO A  36      35.507  52.450 -13.071  1.00  0.00        A0 H
ATOM    531  CB  PRO A  36      34.199  53.801 -14.080  1.00  0.00        A0 C
ATOM    532  HB1 PRO A  36      34.715  54.129 -14.983  1.00  0.00        A0 H
ATOM    533  HB2 PRO A  36      34.381  54.516 -13.278  1.00  0.00        A0 H
ATOM    534  CA  PRO A  36      32.699  53.691 -14.350  1.00  0.00        A0 C
ATOM    535  HA  PRO A  36      32.147  54.546 -13.958  1.00  0.00        A0 H
ATOM    536  C   PRO A  36      32.433  53.558 -15.858  1.00  0.00        A0 C
ATOM    537  O   PRO A  36      32.153  52.475 -16.348  1.00  0.00        A0 O
ATOM    538  N   VAL A  37      32.511  54.672 -16.571  1.00  0.00        A0 N
ATOM    539  HN  VAL A  37      32.739  55.595 -16.262  1.00  0.00        A0 H
ATOM    540  CA  VAL A  37      32.255  54.701 -18.013  1.00  0.00        A0 C
ATOM    541  HA  VAL A  37      32.074  53.693 -18.387  1.00  0.00        A0 H
ATOM    542  CB  VAL A  37      31.041  55.587 -18.372  1.00  0.00        A0 C
ATOM    543  HB  VAL A  37      31.256  56.611 -18.066  1.00  0.00        A0 H
ATOM    544  CG1 VAL A  37      30.755  55.554 -19.866  1.00  0.00        A0 C
ATOM    545 HG11 VAL A  37      30.540  54.530 -20.173  1.00  0.00        A0 H
ATOM    546 HG12 VAL A  37      29.895  56.187 -20.086  1.00  0.00        A0 H
ATOM    547 HG13 VAL A  37      31.625  55.921 -20.411  1.00  0.00        A0 H
ATOM    548  CG2 VAL A  37      29.801  55.143 -17.617  1.00  0.00        A0 C
ATOM    549 HG21 VAL A  37      29.982  55.217 -16.545  1.00  0.00        A0 H
ATOM    550 HG22 VAL A  37      28.961  55.783 -17.888  1.00  0.00        A0 H
ATOM    551 HG23 VAL A  37      29.568  54.110 -17.876  1.00  0.00        A0 H
ATOM    552  C   VAL A  37      33.493  55.245 -18.711  1.00  0.00        A0 C
ATOM    553  O   VAL A  37      34.003  56.301 -18.333  1.00  0.00        A0 O
ATOM    554  N   LEU A  38      33.969  54.506 -19.716  1.00  0.00        A0 N
ATOM    555  HN  LEU A  38      33.673  53.598 -20.013  1.00  0.00        A0 H
ATOM    556  CA  LEU A  38      35.052  54.952 -20.570  1.00  0.00        A0 C
ATOM    557  HA  LEU A  38      35.947  55.105 -19.966  1.00  0.00        A0 H
ATOM    558  CB  LEU A  38      35.365  53.933 -21.653  1.00  0.00        A0 C
ATOM    559  HB1 LEU A  38      34.374  53.558 -21.908  1.00  0.00        A0 H
ATOM    560  HB2 LEU A  38      35.759  54.513 -22.487  1.00  0.00        A0 H
ATOM    561  CG  LEU A  38      36.288  52.766 -21.369  1.00  0.00        A0 C
ATOM    562  HG  LEU A  38      35.878  52.128 -20.586  1.00  0.00        A0 H
ATOM    563  CD1 LEU A  38      36.398  51.974 -22.661  1.00  0.00        A0 C
ATOM    564 HD11 LEU A  38      36.808  52.611 -23.445  1.00  0.00        A0 H
ATOM    565 HD12 LEU A  38      37.056  51.118 -22.508  1.00  0.00        A0 H
ATOM    566 HD13 LEU A  38      35.410  51.624 -22.958  1.00  0.00        A0 H
ATOM    567  CD2 LEU A  38      37.665  53.212 -20.876  1.00  0.00        A0 C
ATOM    568 HD21 LEU A  38      37.554  53.783 -19.954  1.00  0.00        A0 H
ATOM    569 HD22 LEU A  38      38.286  52.336 -20.688  1.00  0.00        A0 H
ATOM    570 HD23 LEU A  38      38.138  53.836 -21.634  1.00  0.00        A0 H
ATOM    571  C   LEU A  38      34.569  56.158 -21.295  1.00  0.00        A0 C
ATOM    572  O   LEU A  38      33.603  56.053 -22.045  1.00  0.00        A0 O
ATOM    573  N   PRO A  39      35.230  57.312 -21.100  1.00  0.00        A0 N
ATOM    574  CD  PRO A  39      36.346  57.671 -20.206  1.00  0.00        A0 C
ATOM    575  HD1 PRO A  39      37.293  57.387 -20.665  1.00  0.00        A0 H
ATOM    576  HD2 PRO A  39      36.236  57.154 -19.253  1.00  0.00        A0 H
ATOM    577  CG  PRO A  39      36.193  59.159 -20.072  1.00  0.00        A0 C
ATOM    578  HG1 PRO A  39      37.181  59.606 -19.961  1.00  0.00        A0 H
ATOM    579  HG2 PRO A  39      35.596  59.373 -19.186  1.00  0.00        A0 H
ATOM    580  CB  PRO A  39      35.503  59.652 -21.318  1.00  0.00        A0 C
ATOM    581  HB1 PRO A  39      36.296  60.056 -21.948  1.00  0.00        A0 H
ATOM    582  HB2 PRO A  39      34.742  60.416 -21.158  1.00  0.00        A0 H
ATOM    583  CA  PRO A  39      34.874  58.417 -21.995  1.00  0.00        A0 C
ATOM    584  HA  PRO A  39      33.790  58.482 -22.084  1.00  0.00        A0 H
ATOM    585  C   PRO A  39      35.482  58.163 -23.369  1.00  0.00        A0 C
ATOM    586  O   PRO A  39      36.275  57.225 -23.546  1.00  0.00        A0 O
ATOM    587  N   GLN A  40      35.095  58.966 -24.346  1.00  0.00        A0 N
ATOM    588  HN  GLN A  40      34.362  59.646 -24.365  1.00  0.00        A0 H
ATOM    589  CA  GLN A  40      35.765  58.951 -25.649  1.00  0.00        A0 C
ATOM    590  HA  GLN A  40      35.305  59.683 -26.313  1.00  0.00        A0 H
ATOM    591  CB  GLN A  40      37.265  59.307 -25.483  1.00  0.00        A0 C
ATOM    592  HB1 GLN A  40      37.535  59.071 -24.453  1.00  0.00        A0 H
ATOM    593  HB2 GLN A  40      37.821  58.660 -26.161  1.00  0.00        A0 H
ATOM    594  CG  GLN A  40      37.605  60.755 -25.775  1.00  0.00        A0 C
ATOM    595  HG1 GLN A  40      37.374  60.992 -26.814  1.00  0.00        A0 H
ATOM    596  HG2 GLN A  40      37.010  61.388 -25.117  1.00  0.00        A0 H
ATOM    597  CD  GLN A  40      39.068  61.042 -25.528  1.00  0.00        A0 C
ATOM    598  OE1 GLN A  40      39.413  61.839 -24.659  1.00  0.00        A0 O
ATOM    599  NE2 GLN A  40      39.941  60.379 -26.276  1.00  0.00        A0 N
ATOM    600 HE21 GLN A  40      39.443  59.790 -26.913  1.00  0.00        A0 H
ATOM    601 HE22 GLN A  40      40.867  60.643 -26.006  1.00  0.00        A0 H
ATOM    602  C   GLN A  40      35.628  57.660 -26.476  1.00  0.00        A0 C
ATOM    603  O   GLN A  40      36.266  57.553 -27.525  1.00  0.00        A0 O
ATOM    604  N   VAL A  41      34.810  56.698 -26.038  1.00  0.00        A0 N
ATOM    605  HN  VAL A  41      34.254  56.665 -25.207  1.00  0.00        A0 H
ATOM    606  CA  VAL A  41      34.610  55.454 -26.798  1.00  0.00        A0 C
ATOM    607  HA  VAL A  41      35.137  55.520 -27.750  1.00  0.00        A0 H
ATOM    608  CB  VAL A  41      35.110  54.208 -26.045  1.00  0.00        A0 C
ATOM    609  HB  VAL A  41      34.603  54.151 -25.082  1.00  0.00        A0 H
ATOM    610  CG1 VAL A  41      34.823  52.941 -26.846  1.00  0.00        A0 C
ATOM    611 HG11 VAL A  41      35.330  52.997 -27.809  1.00  0.00        A0 H
ATOM    612 HG12 VAL A  41      35.185  52.073 -26.295  1.00  0.00        A0 H
ATOM    613 HG13 VAL A  41      33.749  52.847 -27.006  1.00  0.00        A0 H
ATOM    614  CG2 VAL A  41      36.610  54.319 -25.791  1.00  0.00        A0 C
ATOM    615 HG21 VAL A  41      36.813  55.206 -25.191  1.00  0.00        A0 H
ATOM    616 HG22 VAL A  41      36.955  53.433 -25.258  1.00  0.00        A0 H
ATOM    617 HG23 VAL A  41      37.135  54.397 -26.743  1.00  0.00        A0 H
ATOM    618  C   VAL A  41      33.145  55.297 -27.130  1.00  0.00        A0 C
ATOM    619  O   VAL A  41      32.317  55.178 -26.236  1.00  0.00        A0 O
ATOM    620  N   MET A  42      32.843  55.308 -28.425  1.00  0.00        A0 N
ATOM    621  HN  MET A  42      33.460  55.462 -29.197  1.00  0.00        A0 H
ATOM    622  CA  MET A  42      31.481  55.083 -28.937  1.00  0.00        A0 C
ATOM    623  HA  MET A  42      30.785  55.070 -28.099  1.00  0.00        A0 H
ATOM    624  CB  MET A  42      31.040  56.191 -29.931  1.00  0.00        A0 C
ATOM    625  HB1 MET A  42      31.385  55.874 -30.915  1.00  0.00        A0 H
ATOM    626  HB2 MET A  42      29.950  56.201 -29.914  1.00  0.00        A0 H
ATOM    627  CG  MET A  42      31.564  57.587 -29.636  1.00  0.00        A0 C
ATOM    628  HG1 MET A  42      32.647  57.582 -29.758  1.00  0.00        A0 H
ATOM    629  HG2 MET A  42      31.121  58.280 -30.351  1.00  0.00        A0 H
ATOM    630  SD  MET A  42      31.159  58.122 -27.964  1.00  0.00        A0 S
ATOM    631  CE  MET A  42      32.418  59.376 -27.681  1.00  0.00        A0 C
ATOM    632  HE1 MET A  42      32.318  60.167 -28.425  1.00  0.00        A0 H
ATOM    633  HE2 MET A  42      32.294  59.798 -26.684  1.00  0.00        A0 H
ATOM    634  HE3 MET A  42      33.407  58.924 -27.763  1.00  0.00        A0 H
ATOM    635  C   MET A  42      31.476  53.736 -29.644  1.00  0.00        A0 C
ATOM    636  O   MET A  42      31.973  53.627 -30.763  1.00  0.00        A0 O
ATOM    637  N   MET A  43      30.962  52.703 -28.987  1.00  0.00        A0 N
ATOM    638  HN  MET A  43      30.719  52.604 -28.022  1.00  0.00        A0 H
ATOM    639  CA  MET A  43      30.660  51.452 -29.686  1.00  0.00        A0 C
ATOM    640  HA  MET A  43      30.206  51.691 -30.648  1.00  0.00        A0 H
ATOM    641  CB  MET A  43      31.916  50.588 -29.934  1.00  0.00        A0 C
ATOM    642  HB1 MET A  43      31.688  49.975 -30.806  1.00  0.00        A0 H
ATOM    643  HB2 MET A  43      32.714  51.288 -30.181  1.00  0.00        A0 H
ATOM    644  CG  MET A  43      32.363  49.694 -28.791  1.00  0.00        A0 C
ATOM    645  HG1 MET A  43      32.627  50.328 -27.944  1.00  0.00        A0 H
ATOM    646  HG2 MET A  43      31.529  49.049 -28.515  1.00  0.00        A0 H
ATOM    647  SD  MET A  43      33.787  48.669 -29.233  1.00  0.00        A0 S
ATOM    648  CE  MET A  43      33.055  47.420 -30.300  1.00  0.00        A0 C
ATOM    649  HE1 MET A  43      32.598  47.902 -31.164  1.00  0.00        A0 H
ATOM    650  HE2 MET A  43      33.829  46.730 -30.637  1.00  0.00        A0 H
ATOM    651  HE3 MET A  43      32.294  46.869 -29.747  1.00  0.00        A0 H
ATOM    652  C   MET A  43      29.570  50.683 -28.961  1.00  0.00        A0 C
ATOM    653  O   MET A  43      29.262  50.954 -27.801  1.00  0.00        A0 O
ATOM    654  N   ILE A  44      28.970  49.747 -29.686  1.00  0.00        A0 N
ATOM    655  HN  ILE A  44      29.101  49.544 -30.656  1.00  0.00        A0 H
ATOM    656  CA  ILE A  44      27.982  48.833 -29.142  1.00  0.00        A0 C
ATOM    657  HA  ILE A  44      27.607  49.246 -28.205  1.00  0.00        A0 H
ATOM    658  CB  ILE A  44      26.798  48.596 -30.111  1.00  0.00        A0 C
ATOM    659  HB  ILE A  44      27.200  48.416 -31.108  1.00  0.00        A0 H
ATOM    660  CG2 ILE A  44      25.952  47.406 -29.683  1.00  0.00        A0 C
ATOM    661 HG21 ILE A  44      25.549  47.586 -28.686  1.00  0.00        A0 H
ATOM    662 HG22 ILE A  44      25.131  47.271 -30.387  1.00  0.00        A0 H
ATOM    663 HG23 ILE A  44      26.569  46.507 -29.668  1.00  0.00        A0 H
ATOM    664  CG1 ILE A  44      25.894  49.829 -30.173  1.00  0.00        A0 C
ATOM    665 HG11 ILE A  44      24.883  49.482 -30.389  1.00  0.00        A0 H
ATOM    666 HG12 ILE A  44      25.914  50.298 -29.189  1.00  0.00        A0 H
ATOM    667  CD  ILE A  44      26.314  50.831 -31.216  1.00  0.00        A0 C
ATOM    668  HD1 ILE A  44      26.293  50.362 -32.200  1.00  0.00        A0 H
ATOM    669  HD2 ILE A  44      25.628  51.678 -31.203  1.00  0.00        A0 H
ATOM    670  HD3 ILE A  44      27.324  51.179 -31.001  1.00  0.00        A0 H
ATOM    671  C   ILE A  44      28.769  47.568 -28.902  1.00  0.00        A0 C
ATOM    672  O   ILE A  44      29.081  46.840 -29.830  1.00  0.00        A0 O
ATOM    673  N   LEU A  45      29.107  47.337 -27.644  1.00  0.00        A0 N
ATOM    674  HN  LEU A  45      28.888  47.883 -26.836  1.00  0.00        A0 H
ATOM    675  CA  LEU A  45      29.897  46.179 -27.235  1.00  0.00        A0 C
ATOM    676  HA  LEU A  45      30.639  45.947 -27.999  1.00  0.00        A0 H
ATOM    677  CB  LEU A  45      30.630  46.473 -25.908  1.00  0.00        A0 C
ATOM    678  HB1 LEU A  45      30.649  47.563 -25.922  1.00  0.00        A0 H
ATOM    679  HB2 LEU A  45      29.927  46.132 -25.148  1.00  0.00        A0 H
ATOM    680  CG  LEU A  45      32.037  45.939 -25.581  1.00  0.00        A0 C
ATOM    681  HG  LEU A  45      32.785  46.702 -25.795  1.00  0.00        A0 H
ATOM    682  CD1 LEU A  45      32.084  45.585 -24.108  1.00  0.00        A0 C
ATOM    683 HD11 LEU A  45      31.336  44.821 -23.893  1.00  0.00        A0 H
ATOM    684 HD12 LEU A  45      33.074  45.204 -23.857  1.00  0.00        A0 H
ATOM    685 HD13 LEU A  45      31.875  46.474 -23.513  1.00  0.00        A0 H
ATOM    686  CD2 LEU A  45      32.461  44.726 -26.392  1.00  0.00        A0 C
ATOM    687 HD21 LEU A  45      32.459  44.979 -27.452  1.00  0.00        A0 H
ATOM    688 HD22 LEU A  45      33.464  44.421 -26.093  1.00  0.00        A0 H
ATOM    689 HD23 LEU A  45      31.764  43.907 -26.213  1.00  0.00        A0 H
ATOM    690  C   LEU A  45      28.973  44.978 -27.061  1.00  0.00        A0 C
ATOM    691  O   LEU A  45      27.926  45.066 -26.422  1.00  0.00        A0 O
ATOM    692  N   ILE A  46      29.387  43.846 -27.594  1.00  0.00        A0 N
ATOM    693  HN  ILE A  46      30.224  43.661 -28.109  1.00  0.00        A0 H
ATOM    694  CA  ILE A  46      28.608  42.612 -27.491  1.00  0.00        A0 C
ATOM    695  HA  ILE A  46      27.596  42.820 -27.143  1.00  0.00        A0 H
ATOM    696  CB  ILE A  46      28.544  41.869 -28.836  1.00  0.00        A0 C
ATOM    697  HB  ILE A  46      29.558  41.611 -29.141  1.00  0.00        A0 H
ATOM    698  CG2 ILE A  46      27.711  40.601 -28.721  1.00  0.00        A0 C
ATOM    699 HG21 ILE A  46      26.697  40.858 -28.416  1.00  0.00        A0 H
ATOM    700 HG22 ILE A  46      27.683  40.096 -29.686  1.00  0.00        A0 H
ATOM    701 HG23 ILE A  46      28.156  39.939 -27.978  1.00  0.00        A0 H
ATOM    702  CG1 ILE A  46      27.979  42.813 -29.896  1.00  0.00        A0 C
ATOM    703 HG11 ILE A  46      27.011  43.156 -29.530  1.00  0.00        A0 H
ATOM    704 HG12 ILE A  46      28.662  43.660 -29.962  1.00  0.00        A0 H
ATOM    705  CD  ILE A  46      27.810  42.195 -31.265  1.00  0.00        A0 C
ATOM    706  HD1 ILE A  46      27.126  41.349 -31.200  1.00  0.00        A0 H
ATOM    707  HD2 ILE A  46      27.404  42.938 -31.952  1.00  0.00        A0 H
ATOM    708  HD3 ILE A  46      28.778  41.853 -31.632  1.00  0.00        A0 H
ATOM    709  C   ILE A  46      29.285  41.734 -26.442  1.00  0.00        A0 C
ATOM    710  O   ILE A  46      30.509  41.665 -26.416  1.00  0.00        A0 O
ATOM    711  N   PRO A  47      28.498  41.057 -25.578  1.00  0.00        A0 N
ATOM    712  CD  PRO A  47      27.049  41.229 -25.333  1.00  0.00        A0 C
ATOM    713  HD1 PRO A  47      26.500  40.975 -26.240  1.00  0.00        A0 H
ATOM    714  HD2 PRO A  47      26.851  42.267 -25.068  1.00  0.00        A0 H
ATOM    715  CG  PRO A  47      26.762  40.283 -24.200  1.00  0.00        A0 C
ATOM    716  HG1 PRO A  47      25.776  39.838 -24.332  1.00  0.00        A0 H
ATOM    717  HG2 PRO A  47      26.793  40.821 -23.253  1.00  0.00        A0 H
ATOM    718  CB  PRO A  47      27.839  39.251 -24.262  1.00  0.00        A0 C
ATOM    719  HB1 PRO A  47      27.576  38.505 -25.012  1.00  0.00        A0 H
ATOM    720  HB2 PRO A  47      28.040  38.756 -23.312  1.00  0.00        A0 H
ATOM    721  CA  PRO A  47      29.068  40.026 -24.713  1.00  0.00        A0 C
ATOM    722  HA  PRO A  47      29.596  40.524 -23.900  1.00  0.00        A0 H
ATOM    723  C   PRO A  47      30.033  39.105 -25.456  1.00  0.00        A0 C
ATOM    724  O   PRO A  47      29.818  38.782 -26.616  1.00  0.00        A0 O
ATOM    725  N   GLY A  48      31.125  38.752 -24.801  1.00  0.00        A0 N
ATOM    726  HN  GLY A  48      31.400  38.977 -23.866  1.00  0.00        A0 H
ATOM    727  CA  GLY A  48      32.148  37.924 -25.407  1.00  0.00        A0 C
ATOM    728  HA1 GLY A  48      32.679  37.441 -24.587  1.00  0.00        A0 H
ATOM    729  HA2 GLY A  48      31.625  37.170 -25.995  1.00  0.00        A0 H
ATOM    730  C   GLY A  48      33.150  38.631 -26.293  1.00  0.00        A0 C
ATOM    731  O   GLY A  48      34.239  38.095 -26.492  1.00  0.00        A0 O
ATOM    732  N   GLN A  49      32.805  39.812 -26.820  1.00  0.00        A0 N
ATOM    733  HN  GLN A  49      31.976  40.345 -26.649  1.00  0.00        A0 H
ATOM    734  CA  GLN A  49      33.648  40.535 -27.783  1.00  0.00        A0 C
ATOM    735  HA  GLN A  49      33.991  39.849 -28.557  1.00  0.00        A0 H
ATOM    736  CB  GLN A  49      32.859  41.676 -28.451  1.00  0.00        A0 C
ATOM    737  HB1 GLN A  49      31.847  41.300 -28.602  1.00  0.00        A0 H
ATOM    738  HB2 GLN A  49      32.838  42.494 -27.731  1.00  0.00        A0 H
ATOM    739  CG  GLN A  49      33.421  42.184 -29.787  1.00  0.00        A0 C
ATOM    740  HG1 GLN A  49      34.463  42.465 -29.635  1.00  0.00        A0 H
ATOM    741  HG2 GLN A  49      33.368  41.356 -30.494  1.00  0.00        A0 H
ATOM    742  CD  GLN A  49      32.669  43.388 -30.381  1.00  0.00        A0 C
ATOM    743  OE1 GLN A  49      31.473  43.533 -30.157  1.00  0.00        A0 O
ATOM    744  NE2 GLN A  49      33.355  44.250 -31.116  1.00  0.00        A0 N
ATOM    745 HE21 GLN A  49      34.306  43.945 -31.173  1.00  0.00        A0 H
ATOM    746 HE22 GLN A  49      32.742  44.978 -31.421  1.00  0.00        A0 H
ATOM    747  C   GLN A  49      34.858  41.115 -27.087  1.00  0.00        A0 C
ATOM    748  O   GLN A  49      34.713  41.767 -26.072  1.00  0.00        A0 O
ATOM    749  N   THR A  50      36.042  40.854 -27.638  1.00  0.00        A0 N
ATOM    750  HN  THR A  50      36.237  40.266 -28.423  1.00  0.00        A0 H
ATOM    751  CA  THR A  50      37.291  41.420 -27.147  1.00  0.00        A0 C
ATOM    752  HA  THR A  50      37.273  41.497 -26.060  1.00  0.00        A0 H
ATOM    753  CB  THR A  50      38.508  40.543 -27.563  1.00  0.00        A0 C
ATOM    754  HB  THR A  50      38.168  39.508 -27.609  1.00  0.00        A0 H
ATOM    755  CG2 THR A  50      39.116  40.949 -28.933  1.00  0.00        A0 C
ATOM    756 HG21 THR A  50      39.457  41.983 -28.888  1.00  0.00        A0 H
ATOM    757 HG22 THR A  50      39.960  40.299 -29.164  1.00  0.00        A0 H
ATOM    758 HG23 THR A  50      38.359  40.850 -29.711  1.00  0.00        A0 H
ATOM    759  OG1 THR A  50      39.539  40.627 -26.579  1.00  0.00        A0 O
ATOM    760  HG1 THR A  50      40.310  40.058 -26.865  1.00  0.00        A0 H
ATOM    761  C   THR A  50      37.403  42.881 -27.655  1.00  0.00        A0 C
ATOM    762  O   THR A  50      37.158  43.170 -28.848  1.00  0.00        A0 O
ATOM    763  N   LEU A  51      37.768  43.777 -26.727  1.00  0.00        A0 N
ATOM    764  HN  LEU A  51      38.030  43.567 -25.785  1.00  0.00        A0 H
ATOM    765  CA  LEU A  51      37.847  45.235 -26.933  1.00  0.00        A0 C
ATOM    766  HA  LEU A  51      37.710  45.469 -27.989  1.00  0.00        A0 H
ATOM    767  CB  LEU A  51      36.757  45.941 -26.131  1.00  0.00        A0 C
ATOM    768  HB1 LEU A  51      35.844  45.658 -26.655  1.00  0.00        A0 H
ATOM    769  HB2 LEU A  51      36.758  45.495 -25.136  1.00  0.00        A0 H
ATOM    770  CG  LEU A  51      36.821  47.468 -26.006  1.00  0.00        A0 C
ATOM    771  HG  LEU A  51      37.626  47.718 -25.315  1.00  0.00        A0 H
ATOM    772  CD1 LEU A  51      37.074  48.145 -27.346  1.00  0.00        A0 C
ATOM    773 HD11 LEU A  51      36.269  47.896 -28.037  1.00  0.00        A0 H
ATOM    774 HD12 LEU A  51      37.111  49.225 -27.207  1.00  0.00        A0 H
ATOM    775 HD13 LEU A  51      38.023  47.799 -27.755  1.00  0.00        A0 H
ATOM    776  CD2 LEU A  51      35.521  47.982 -25.395  1.00  0.00        A0 C
ATOM    777 HD21 LEU A  51      35.384  47.542 -24.407  1.00  0.00        A0 H
ATOM    778 HD22 LEU A  51      35.565  49.067 -25.306  1.00  0.00        A0 H
ATOM    779 HD23 LEU A  51      34.683  47.704 -26.035  1.00  0.00        A0 H
ATOM    780  C   LEU A  51      39.212  45.761 -26.476  1.00  0.00        A0 C
ATOM    781  O   LEU A  51      39.460  45.868 -25.264  1.00  0.00        A0 O
ATOM    782  N   PRO A  52      40.092  46.112 -27.439  1.00  0.00        A0 N
ATOM    783  CD  PRO A  52      39.904  46.056 -28.901  1.00  0.00        A0 C
ATOM    784  HD1 PRO A  52      39.139  46.776 -29.192  1.00  0.00        A0 H
ATOM    785  HD2 PRO A  52      39.584  45.053 -29.183  1.00  0.00        A0 H
ATOM    786  CG  PRO A  52      41.270  46.404 -29.455  1.00  0.00        A0 C
ATOM    787  HG1 PRO A  52      41.255  47.425 -29.835  1.00  0.00        A0 H
ATOM    788  HG2 PRO A  52      41.515  45.719 -30.266  1.00  0.00        A0 H
ATOM    789  CB  PRO A  52      42.229  46.258 -28.330  1.00  0.00        A0 C
ATOM    790  HB1 PRO A  52      43.037  46.974 -28.482  1.00  0.00        A0 H
ATOM    791  HB2 PRO A  52      42.649  45.264 -28.179  1.00  0.00        A0 H
ATOM    792  CA  PRO A  52      41.400  46.662 -27.117  1.00  0.00        A0 C
ATOM    793  HA  PRO A  52      41.743  46.226 -26.179  1.00  0.00        A0 H
ATOM    794  C   PRO A  52      41.331  48.182 -26.977  1.00  0.00        A0 C
ATOM    795  O   PRO A  52      40.480  48.823 -27.605  1.00  0.00        A0 O
ATOM    796  N   LEU A  53      42.199  48.742 -26.137  1.00  0.00        A0 N
ATOM    797  HN  LEU A  53      42.935  48.320 -25.608  1.00  0.00        A0 H
ATOM    798  CA  LEU A  53      42.177  50.179 -25.861  1.00  0.00        A0 C
ATOM    799  HA  LEU A  53      41.757  50.713 -26.713  1.00  0.00        A0 H
ATOM    800  CB  LEU A  53      41.323  50.470 -24.635  1.00  0.00        A0 C
ATOM    801  HB1 LEU A  53      41.819  49.913 -23.840  1.00  0.00        A0 H
ATOM    802  HB2 LEU A  53      41.397  51.538 -24.430  1.00  0.00        A0 H
ATOM    803  CG  LEU A  53      39.853  50.065 -24.699  1.00  0.00        A0 C
ATOM    804  HG  LEU A  53      39.779  49.043 -25.070  1.00  0.00        A0 H
ATOM    805  CD1 LEU A  53      39.227  50.148 -23.318  1.00  0.00        A0 C
ATOM    806 HD11 LEU A  53      39.300  51.170 -22.946  1.00  0.00        A0 H
ATOM    807 HD12 LEU A  53      38.178  49.857 -23.376  1.00  0.00        A0 H
ATOM    808 HD13 LEU A  53      39.753  49.477 -22.639  1.00  0.00        A0 H
ATOM    809  CD2 LEU A  53      39.086  50.937 -25.681  1.00  0.00        A0 C
ATOM    810 HD21 LEU A  53      39.519  50.833 -26.676  1.00  0.00        A0 H
ATOM    811 HD22 LEU A  53      38.042  50.625 -25.706  1.00  0.00        A0 H
ATOM    812 HD23 LEU A  53      39.146  51.979 -25.367  1.00  0.00        A0 H
ATOM    813  C   LEU A  53      43.558  50.792 -25.654  1.00  0.00        A0 C
ATOM    814  O   LEU A  53      44.512  50.108 -25.263  1.00  0.00        A0 O
ATOM    815  N   GLN A  54      43.628  52.089 -25.950  1.00  0.00        A0 N
ATOM    816  HN  GLN A  54      42.930  52.640 -26.408  1.00  0.00        A0 H
ATOM    817  CA  GLN A  54      44.765  52.930 -25.643  1.00  0.00        A0 C
ATOM    818  HA  GLN A  54      45.400  52.425 -24.915  1.00  0.00        A0 H
ATOM    819  CB  GLN A  54      45.589  53.226 -26.883  1.00  0.00        A0 C
ATOM    820  HB1 GLN A  54      44.957  53.780 -27.577  1.00  0.00        A0 H
ATOM    821  HB2 GLN A  54      46.431  53.849 -26.581  1.00  0.00        A0 H
ATOM    822  CG  GLN A  54      46.108  51.969 -27.564  1.00  0.00        A0 C
ATOM    823  HG1 GLN A  54      46.241  51.193 -26.811  1.00  0.00        A0 H
ATOM    824  HG2 GLN A  54      45.362  51.646 -28.290  1.00  0.00        A0 H
ATOM    825  CD  GLN A  54      47.428  52.176 -28.285  1.00  0.00        A0 C
ATOM    826  OE1 GLN A  54      48.424  52.590 -27.676  1.00  0.00        A0 O
ATOM    827  NE2 GLN A  54      47.449  51.883 -29.578  1.00  0.00        A0 N
ATOM    828 HE21 GLN A  54      46.541  51.570 -29.856  1.00  0.00        A0 H
ATOM    829 HE22 GLN A  54      48.367  52.052 -29.935  1.00  0.00        A0 H
ATOM    830  C   GLN A  54      44.208  54.211 -25.086  1.00  0.00        A0 C
ATOM    831  O   GLN A  54      43.372  54.867 -25.727  1.00  0.00        A0 O
ATOM    832  N   LEU A  55      44.676  54.555 -23.889  1.00  0.00        A0 N
ATOM    833  HN  LEU A  55      45.404  54.106 -23.370  1.00  0.00        A0 H
ATOM    834  CA  LEU A  55      44.172  55.696 -23.116  1.00  0.00        A0 C
ATOM    835  HA  LEU A  55      43.442  56.258 -23.698  1.00  0.00        A0 H
ATOM    836  CB  LEU A  55      43.491  55.180 -21.842  1.00  0.00        A0 C
ATOM    837  HB1 LEU A  55      44.262  54.598 -21.337  1.00  0.00        A0 H
ATOM    838  HB2 LEU A  55      43.190  56.012 -21.206  1.00  0.00        A0 H
ATOM    839  CG  LEU A  55      42.276  54.284 -22.122  1.00  0.00        A0 C
ATOM    840  HG  LEU A  55      42.498  53.664 -22.991  1.00  0.00        A0 H
ATOM    841  CD1 LEU A  55      41.953  53.396 -20.938  1.00  0.00        A0 C
ATOM    842 HD11 LEU A  55      41.730  54.015 -20.069  1.00  0.00        A0 H
ATOM    843 HD12 LEU A  55      41.088  52.776 -21.173  1.00  0.00        A0 H
ATOM    844 HD13 LEU A  55      42.808  52.757 -20.719  1.00  0.00        A0 H
ATOM    845  CD2 LEU A  55      41.066  55.123 -22.513  1.00  0.00        A0 C
ATOM    846 HD21 LEU A  55      41.295  55.696 -23.412  1.00  0.00        A0 H
ATOM    847 HD22 LEU A  55      40.216  54.468 -22.707  1.00  0.00        A0 H
ATOM    848 HD23 LEU A  55      40.819  55.806 -21.701  1.00  0.00        A0 H
ATOM    849  C   LEU A  55      45.309  56.662 -22.777  1.00  0.00        A0 C
ATOM    850  O   LEU A  55      46.384  56.233 -22.363  1.00  0.00        A0 O
ATOM    851  N   PHE A  56      45.057  57.959 -22.963  1.00  0.00        A0 N
ATOM    852  HN  PHE A  56      44.194  58.388 -23.230  1.00  0.00        A0 H
ATOM    853  CA  PHE A  56      46.082  59.009 -22.790  1.00  0.00        A0 C
ATOM    854  HA  PHE A  56      47.026  58.563 -22.478  1.00  0.00        A0 H
ATOM    855  CB  PHE A  56      46.302  59.742 -24.111  1.00  0.00        A0 C
ATOM    856  HB1 PHE A  56      45.409  60.285 -24.419  1.00  0.00        A0 H
ATOM    857  HB2 PHE A  56      47.131  60.441 -23.998  1.00  0.00        A0 H
ATOM    858  CG  PHE A  56      46.660  58.835 -25.238  1.00  0.00        A0 C
ATOM    859  CD1 PHE A  56      47.984  58.491 -25.477  1.00  0.00        A0 C
ATOM    860  HD1 PHE A  56      48.763  58.904 -24.837  1.00  0.00        A0 H
ATOM    861  CE1 PHE A  56      48.320  57.635 -26.512  1.00  0.00        A0 C
ATOM    862  HE1 PHE A  56      49.364  57.378 -26.693  1.00  0.00        A0 H
ATOM    863  CZ  PHE A  56      47.332  57.108 -27.314  1.00  0.00        A0 C
ATOM    864  HZ  PHE A  56      47.588  56.432 -28.129  1.00  0.00        A0 H
ATOM    865  CE2 PHE A  56      46.005  57.442 -27.080  1.00  0.00        A0 C
ATOM    866  HE2 PHE A  56      45.222  57.027 -27.715  1.00  0.00        A0 H
ATOM    867  CD2 PHE A  56      45.674  58.299 -26.044  1.00  0.00        A0 C
ATOM    868  HD2 PHE A  56      44.630  58.554 -25.860  1.00  0.00        A0 H
ATOM    869  C   PHE A  56      45.766  60.024 -21.684  1.00  0.00        A0 C
ATOM    870  O   PHE A  56      46.624  60.298 -20.840  1.00  0.00        A0 O
ATOM    871  N   HID A  57      44.552  60.584 -21.699  1.00  0.00        A0 N
ATOM    872  HN  HID A  57      43.794  60.401 -22.325  1.00  0.00        A0 H
ATOM    873  CA  HID A  57      44.138  61.615 -20.733  1.00  0.00        A0 C
ATOM    874  HA  HID A  57      44.816  62.466 -20.798  1.00  0.00        A0 H
ATOM    875  ND1 HID A  57      42.114  62.263 -23.473  1.00  0.00        A0 N
ATOM    876  HD1 HID A  57      41.892  61.306 -23.287  1.00  0.00        A0 H
ATOM    877  CG  HID A  57      42.572  62.851 -22.312  1.00  0.00        A0 C
ATOM    878  CB  HID A  57      42.707  62.103 -21.018  1.00  0.00        A0 C
ATOM    879  HB1 HID A  57      42.010  61.266 -21.067  1.00  0.00        A0 H
ATOM    880  HB2 HID A  57      42.397  62.787 -20.228  1.00  0.00        A0 H
ATOM    881  NE2 HID A  57      42.560  64.299 -23.965  1.00  0.00        A0 N
ATOM    882  CD2 HID A  57      42.855  64.137 -22.632  1.00  0.00        A0 C
ATOM    883  HD2 HID A  57      43.241  64.976 -22.053  1.00  0.00        A0 H
ATOM    884  CE1 HID A  57      42.118  63.153 -24.450  1.00  0.00        A0 C
ATOM    885  HE1 HID A  57      41.790  62.880 -25.453  1.00  0.00        A0 H
ATOM    886  C   HID A  57      44.245  61.073 -19.307  1.00  0.00        A0 C
ATOM    887  O   HID A  57      43.635  60.049 -19.011  1.00  0.00        A0 O
ATOM    888  N   PRO A  58      45.009  61.760 -18.420  1.00  0.00        A0 N
ATOM    889  CD  PRO A  58      45.416  63.174 -18.543  1.00  0.00        A0 C
ATOM    890  HD1 PRO A  58      44.574  63.761 -18.911  1.00  0.00        A0 H
ATOM    891  HD2 PRO A  58      46.246  63.250 -19.245  1.00  0.00        A0 H
ATOM    892  CG  PRO A  58      45.812  63.549 -17.147  1.00  0.00        A0 C
ATOM    893  HG1 PRO A  58      44.950  63.948 -16.612  1.00  0.00        A0 H
ATOM    894  HG2 PRO A  58      46.601  64.300 -17.175  1.00  0.00        A0 H
ATOM    895  CB  PRO A  58      46.299  62.293 -16.528  1.00  0.00        A0 C
ATOM    896  HB1 PRO A  58      46.236  62.288 -15.440  1.00  0.00        A0 H
ATOM    897  HB2 PRO A  58      47.330  62.112 -16.833  1.00  0.00        A0 H
ATOM    898  CA  PRO A  58      45.388  61.212 -17.105  1.00  0.00        A0 C
ATOM    899  HA  PRO A  58      45.950  60.302 -17.315  1.00  0.00        A0 H
ATOM    900  C   PRO A  58      44.239  60.891 -16.127  1.00  0.00        A0 C
ATOM    901  O   PRO A  58      44.484  60.266 -15.099  1.00  0.00        A0 O
ATOM    902  N   GLN A  59      43.014  61.313 -16.443  1.00  0.00        A0 N
ATOM    903  HN  GLN A  59      42.745  61.943 -17.171  1.00  0.00        A0 H
ATOM    904  CA  GLN A  59      41.809  60.880 -15.714  1.00  0.00        A0 C
ATOM    905  HA  GLN A  59      42.008  60.907 -14.643  1.00  0.00        A0 H
ATOM    906  CB  GLN A  59      40.610  61.789 -16.013  1.00  0.00        A0 C
ATOM    907  HB1 GLN A  59      40.244  61.481 -16.993  1.00  0.00        A0 H
ATOM    908  HB2 GLN A  59      39.863  61.550 -15.256  1.00  0.00        A0 H
ATOM    909  CG  GLN A  59      40.868  63.292 -16.016  1.00  0.00        A0 C
ATOM    910  HG1 GLN A  59      40.464  63.773 -15.125  1.00  0.00        A0 H
ATOM    911  HG2 GLN A  59      41.948  63.436 -16.048  1.00  0.00        A0 H
ATOM    912  CD  GLN A  59      40.255  63.945 -17.240  1.00  0.00        A0 C
ATOM    913  OE1 GLN A  59      40.955  64.253 -18.211  1.00  0.00        A0 O
ATOM    914  NE2 GLN A  59      38.931  64.109 -17.224  1.00  0.00        A0 N
ATOM    915 HE21 GLN A  59      38.575  63.794 -16.344  1.00  0.00        A0 H
ATOM    916 HE22 GLN A  59      38.641  64.504 -18.096  1.00  0.00        A0 H
ATOM    917  C   GLN A  59      41.439  59.439 -16.113  1.00  0.00        A0 C
ATOM    918  O   GLN A  59      41.047  58.626 -15.270  1.00  0.00        A0 O
ATOM    919  N   GLU A  60      41.541  59.152 -17.411  1.00  0.00        A0 N
ATOM    920  HN  GLU A  60      41.754  59.774 -18.164  1.00  0.00        A0 H
ATOM    921  CA  GLU A  60      41.343  57.800 -17.949  1.00  0.00        A0 C
ATOM    922  HA  GLU A  60      40.367  57.427 -17.640  1.00  0.00        A0 H
ATOM    923  CB  GLU A  60      41.407  57.796 -19.478  1.00  0.00        A0 C
ATOM    924  HB1 GLU A  60      42.415  58.123 -19.734  1.00  0.00        A0 H
ATOM    925  HB2 GLU A  60      41.276  56.756 -19.778  1.00  0.00        A0 H
ATOM    926  CG  GLU A  60      40.393  58.665 -20.205  1.00  0.00        A0 C
ATOM    927  HG1 GLU A  60      39.399  58.274 -19.988  1.00  0.00        A0 H
ATOM    928  HG2 GLU A  60      40.475  59.682 -19.822  1.00  0.00        A0 H
ATOM    929  CD  GLU A  60      40.618  58.671 -21.709  1.00  0.00        A0 C
ATOM    930  OE1 GLU A  60      41.791  58.642 -22.154  1.00  0.00        A0 O
ATOM    931  OE2 GLU A  60      39.618  58.710 -22.457  1.00  0.00        A0 O
ATOM    932  C   GLU A  60      42.425  56.852 -17.431  1.00  0.00        A0 C
ATOM    933  O   GLU A  60      42.135  55.742 -16.987  1.00  0.00        A0 O
ATOM    934  N   VAL A  61      43.671  57.304 -17.508  1.00  0.00        A0 N
ATOM    935  HN  VAL A  61      43.995  58.162 -17.907  1.00  0.00        A0 H
ATOM    936  CA  VAL A  61      44.817  56.560 -16.985  1.00  0.00        A0 C
ATOM    937  HA  VAL A  61      44.907  55.562 -17.413  1.00  0.00        A0 H
ATOM    938  CB  VAL A  61      46.134  57.336 -17.253  1.00  0.00        A0 C
ATOM    939  HB  VAL A  61      45.972  58.373 -16.959  1.00  0.00        A0 H
ATOM    940  CG1 VAL A  61      47.332  56.770 -16.486  1.00  0.00        A0 C
ATOM    941 HG11 VAL A  61      47.495  55.733 -16.779  1.00  0.00        A0 H
ATOM    942 HG12 VAL A  61      48.222  57.356 -16.716  1.00  0.00        A0 H
ATOM    943 HG13 VAL A  61      47.134  56.817 -15.415  1.00  0.00        A0 H
ATOM    944  CG2 VAL A  61      46.431  57.366 -18.745  1.00  0.00        A0 C
ATOM    945 HG21 VAL A  61      45.613  57.860 -19.269  1.00  0.00        A0 H
ATOM    946 HG22 VAL A  61      47.357  57.913 -18.921  1.00  0.00        A0 H
ATOM    947 HG23 VAL A  61      46.536  56.346 -19.116  1.00  0.00        A0 H
ATOM    948  C   VAL A  61      44.650  56.244 -15.490  1.00  0.00        A0 C
ATOM    949  O   VAL A  61      45.046  55.174 -15.038  1.00  0.00        A0 O
ATOM    950  N   SER A  62      44.064  57.170 -14.734  1.00  0.00        A0 N
ATOM    951  HN  SER A  62      43.717  58.072 -14.991  1.00  0.00        A0 H
ATOM    952  CA  SER A  62      43.836  56.962 -13.304  1.00  0.00        A0 C
ATOM    953  HA  SER A  62      44.762  56.634 -12.831  1.00  0.00        A0 H
ATOM    954  CB  SER A  62      43.374  58.254 -12.629  1.00  0.00        A0 C
ATOM    955  HB1 SER A  62      42.526  58.656 -13.183  1.00  0.00        A0 H
ATOM    956  HB2 SER A  62      43.066  58.027 -11.608  1.00  0.00        A0 H
ATOM    957  OG  SER A  62      44.413  59.206 -12.605  1.00  0.00        A0 O
ATOM    958  HG1 SER A  62      44.082  60.038 -12.159  1.00  0.00        A0 H
ATOM    959  C   SER A  62      42.808  55.870 -13.042  1.00  0.00        A0 C
ATOM    960  O   SER A  62      43.111  54.857 -12.415  1.00  0.00        A0 O
ATOM    961  N   MET A  63      41.594  56.077 -13.532  1.00  0.00        A0 N
ATOM    962  HN  MET A  63      41.267  56.776 -14.169  1.00  0.00        A0 H
ATOM    963  CA  MET A  63      40.476  55.215 -13.157  1.00  0.00        A0 C
ATOM    964  HA  MET A  63      40.496  55.030 -12.083  1.00  0.00        A0 H
ATOM    965  CB  MET A  63      39.140  55.882 -13.516  1.00  0.00        A0 C
ATOM    966  HB1 MET A  63      38.373  55.376 -12.930  1.00  0.00        A0 H
ATOM    967  HB2 MET A  63      39.215  56.921 -13.195  1.00  0.00        A0 H
ATOM    968  CG  MET A  63      38.768  55.833 -14.984  1.00  0.00        A0 C
ATOM    969  HG1 MET A  63      38.212  56.732 -15.250  1.00  0.00        A0 H
ATOM    970  HG2 MET A  63      39.673  55.774 -15.588  1.00  0.00        A0 H
ATOM    971  SD  MET A  63      37.747  54.390 -15.307  1.00  0.00        A0 S
ATOM    972  CE  MET A  63      37.794  54.303 -17.101  1.00  0.00        A0 C
ATOM    973  HE1 MET A  63      38.825  54.182 -17.433  1.00  0.00        A0 H
ATOM    974  HE2 MET A  63      37.202  53.453 -17.440  1.00  0.00        A0 H
ATOM    975  HE3 MET A  63      37.384  55.221 -17.521  1.00  0.00        A0 H
ATOM    976  C   MET A  63      40.588  53.788 -13.715  1.00  0.00        A0 C
ATOM    977  O   MET A  63      39.924  52.883 -13.211  1.00  0.00        A0 O
ATOM    978  N   VAL A  64      41.409  53.589 -14.745  1.00  0.00        A0 N
ATOM    979  HN  VAL A  64      41.861  54.255 -15.338  1.00  0.00        A0 H
ATOM    980  CA  VAL A  64      41.783  52.238 -15.173  1.00  0.00        A0 C
ATOM    981  HA  VAL A  64      40.895  51.607 -15.217  1.00  0.00        A0 H
ATOM    982  CB  VAL A  64      42.459  52.234 -16.557  1.00  0.00        A0 C
ATOM    983  HB  VAL A  64      43.189  53.043 -16.583  1.00  0.00        A0 H
ATOM    984  CG1 VAL A  64      43.159  50.908 -16.846  1.00  0.00        A0 C
ATOM    985 HG11 VAL A  64      42.430  50.098 -16.821  1.00  0.00        A0 H
ATOM    986 HG12 VAL A  64      43.622  50.948 -17.832  1.00  0.00        A0 H
ATOM    987 HG13 VAL A  64      43.926  50.729 -16.092  1.00  0.00        A0 H
ATOM    988  CG2 VAL A  64      41.411  52.485 -17.615  1.00  0.00        A0 C
ATOM    989 HG21 VAL A  64      40.940  53.452 -17.438  1.00  0.00        A0 H
ATOM    990 HG22 VAL A  64      41.880  52.484 -18.599  1.00  0.00        A0 H
ATOM    991 HG23 VAL A  64      40.656  51.700 -17.572  1.00  0.00        A0 H
ATOM    992  C   VAL A  64      42.703  51.632 -14.129  1.00  0.00        A0 C
ATOM    993  O   VAL A  64      42.419  50.571 -13.584  1.00  0.00        A0 O
ATOM    994  N   ARG A  65      43.800  52.330 -13.862  1.00  0.00        A0 N
ATOM    995  HN  ARG A  65      44.116  53.164 -14.314  1.00  0.00        A0 H
ATOM    996  CA  ARG A  65      44.759  51.962 -12.812  1.00  0.00        A0 C
ATOM    997  HA  ARG A  65      45.297  51.057 -13.094  1.00  0.00        A0 H
ATOM    998  CB  ARG A  65      45.781  53.104 -12.619  1.00  0.00        A0 C
ATOM    999  HB1 ARG A  65      45.978  53.503 -13.614  1.00  0.00        A0 H
ATOM   1000  HB2 ARG A  65      45.277  53.860 -12.017  1.00  0.00        A0 H
ATOM   1001  CG  ARG A  65      47.098  52.723 -11.956  1.00  0.00        A0 C
ATOM   1002  HG1 ARG A  65      46.932  52.655 -10.881  1.00  0.00        A0 H
ATOM   1003  HG2 ARG A  65      47.404  51.749 -12.338  1.00  0.00        A0 H
ATOM   1004  CD  ARG A  65      48.201  53.753 -12.240  1.00  0.00        A0 C
ATOM   1005  HD1 ARG A  65      47.752  54.746 -12.262  1.00  0.00        A0 H
ATOM   1006  HD2 ARG A  65      48.936  53.705 -11.437  1.00  0.00        A0 H
ATOM   1007  NE  ARG A  65      48.885  53.517 -13.519  1.00  0.00        A0 N
ATOM   1008  HE  ARG A  65      48.785  52.698 -14.084  1.00  0.00        A0 H
ATOM   1009  CZ  ARG A  65      49.737  54.354 -14.115  1.00  0.00        A0 C
ATOM   1010  NH1 ARG A  65      50.039  55.532 -13.576  1.00  0.00        A0 N
ATOM   1011 HH11 ARG A  65      50.689  56.005 -14.171  1.00  0.00        A0 H
ATOM   1012 HH12 ARG A  65      49.537  55.635 -12.717  1.00  0.00        A0 H
ATOM   1013  NH2 ARG A  65      50.288  54.005 -15.278  1.00  0.00        A0 N
ATOM   1014 HH21 ARG A  65      50.895  54.738 -15.584  1.00  0.00        A0 H
ATOM   1015 HH22 ARG A  65      49.950  53.101 -15.540  1.00  0.00        A0 H
ATOM   1016  C   ARG A  65      44.027  51.592 -11.500  1.00  0.00        A0 C
ATOM   1017  O   ARG A  65      44.407  50.626 -10.832  1.00  0.00        A0 O
ATOM   1018  N   ASN A  66      42.958  52.333 -11.180  1.00  0.00        A0 N
ATOM   1019  HN  ASN A  66      42.617  53.148 -11.649  1.00  0.00        A0 H
ATOM   1020  CA  ASN A  66      42.089  52.041 -10.038  1.00  0.00        A0 C
ATOM   1021  HA  ASN A  66      42.694  51.905  -9.141  1.00  0.00        A0 H
ATOM   1022  CB  ASN A  66      41.110  53.189  -9.797  1.00  0.00        A0 C
ATOM   1023  HB1 ASN A  66      41.675  54.115  -9.688  1.00  0.00        A0 H
ATOM   1024  HB2 ASN A  66      40.446  53.268 -10.657  1.00  0.00        A0 H
ATOM   1025  CG  ASN A  66      40.261  52.984  -8.541  1.00  0.00        A0 C
ATOM   1026  OD1 ASN A  66      40.686  53.316  -7.437  1.00  0.00        A0 O
ATOM   1027  ND2 ASN A  66      39.055  52.436  -8.707  1.00  0.00        A0 N
ATOM   1028 HD21 ASN A  66      38.915  52.246  -9.679  1.00  0.00        A0 H
ATOM   1029 HD22 ASN A  66      38.607  52.359  -7.816  1.00  0.00        A0 H
ATOM   1030  C   ASN A  66      41.290  50.761 -10.232  1.00  0.00        A0 C
ATOM   1031  O   ASN A  66      41.160  49.949  -9.314  1.00  0.00        A0 O
ATOM   1032  N   LEU A  67      40.709  50.616 -11.416  1.00  0.00        A0 N
ATOM   1033  HN  LEU A  67      40.684  51.257 -12.183  1.00  0.00        A0 H
ATOM   1034  CA  LEU A  67      39.971  49.405 -11.783  1.00  0.00        A0 C
ATOM   1035  HA  LEU A  67      39.174  49.233 -11.060  1.00  0.00        A0 H
ATOM   1036  CB  LEU A  67      39.348  49.536 -13.178  1.00  0.00        A0 C
ATOM   1037  HB1 LEU A  67      39.784  50.481 -13.500  1.00  0.00        A0 H
ATOM   1038  HB2 LEU A  67      39.724  48.730 -13.808  1.00  0.00        A0 H
ATOM   1039  CG  LEU A  67      37.823  49.610 -13.299  1.00  0.00        A0 C
ATOM   1040  HG  LEU A  67      37.469  48.582 -13.377  1.00  0.00        A0 H
ATOM   1041  CD1 LEU A  67      37.104  50.311 -12.140  1.00  0.00        A0 C
ATOM   1042 HD11 LEU A  67      37.457  51.339 -12.062  1.00  0.00        A0 H
ATOM   1043 HD12 LEU A  67      36.030  50.309 -12.324  1.00  0.00        A0 H
ATOM   1044 HD13 LEU A  67      37.314  49.784 -11.209  1.00  0.00        A0 H
ATOM   1045  CD2 LEU A  67      37.495  50.254 -14.641  1.00  0.00        A0 C
ATOM   1046 HD21 LEU A  67      37.910  49.648 -15.446  1.00  0.00        A0 H
ATOM   1047 HD22 LEU A  67      36.413  50.321 -14.758  1.00  0.00        A0 H
ATOM   1048 HD23 LEU A  67      37.927  51.254 -14.680  1.00  0.00        A0 H
ATOM   1049  C   LEU A  67      40.788  48.129 -11.720  1.00  0.00        A0 C
ATOM   1050  O   LEU A  67      40.234  47.088 -11.415  1.00  0.00        A0 O
ATOM   1051  N   ILE A  68      42.085  48.200 -11.996  1.00  0.00        A0 N
ATOM   1052  HN  ILE A  68      42.629  48.981 -12.304  1.00  0.00        A0 H
ATOM   1053  CA  ILE A  68      42.960  47.027 -11.870  1.00  0.00        A0 C
ATOM   1054  HA  ILE A  68      42.536  46.193 -12.430  1.00  0.00        A0 H
ATOM   1055  CB  ILE A  68      44.396  47.312 -12.377  1.00  0.00        A0 C
ATOM   1056  HB  ILE A  68      44.854  48.062 -11.732  1.00  0.00        A0 H
ATOM   1057  CG2 ILE A  68      45.238  46.047 -12.358  1.00  0.00        A0 C
ATOM   1058 HG21 ILE A  68      44.781  45.296 -13.003  1.00  0.00        A0 H
ATOM   1059 HG22 ILE A  68      46.242  46.273 -12.718  1.00  0.00        A0 H
ATOM   1060 HG23 ILE A  68      45.296  45.664 -11.339  1.00  0.00        A0 H
ATOM   1061  CG1 ILE A  68      44.419  47.892 -13.803  1.00  0.00        A0 C
ATOM   1062 HG11 ILE A  68      43.957  48.877 -13.739  1.00  0.00        A0 H
ATOM   1063 HG12 ILE A  68      45.470  48.000 -14.072  1.00  0.00        A0 H
ATOM   1064  CD  ILE A  68      43.712  47.072 -14.857  1.00  0.00        A0 C
ATOM   1065  HD1 ILE A  68      42.661  46.964 -14.589  1.00  0.00        A0 H
ATOM   1066  HD2 ILE A  68      43.791  47.573 -15.822  1.00  0.00        A0 H
ATOM   1067  HD3 ILE A  68      44.173  46.087 -14.922  1.00  0.00        A0 H
ATOM   1068  C   ILE A  68      42.997  46.518 -10.406  1.00  0.00        A0 C
ATOM   1069  O   ILE A  68      43.076  45.309 -10.170  1.00  0.00        A0 O
ATOM   1070  N   GLN A  69      42.921  47.448  -9.448  1.00  0.00        A0 N
ATOM   1071  HN  GLN A  69      42.902  48.441  -9.568  1.00  0.00        A0 H
ATOM   1072  CA  GLN A  69      42.850  47.137  -8.005  1.00  0.00        A0 C
ATOM   1073  HA  GLN A  69      43.566  46.350  -7.768  1.00  0.00        A0 H
ATOM   1074  CB  GLN A  69      43.179  48.376  -7.151  1.00  0.00        A0 C
ATOM   1075  HB1 GLN A  69      42.305  49.024  -7.227  1.00  0.00        A0 H
ATOM   1076  HB2 GLN A  69      43.272  48.010  -6.128  1.00  0.00        A0 H
ATOM   1077  CG  GLN A  69      44.424  49.161  -7.522  1.00  0.00        A0 C
ATOM   1078  HG1 GLN A  69      44.249  49.631  -8.490  1.00  0.00        A0 H
ATOM   1079  HG2 GLN A  69      44.606  49.931  -6.772  1.00  0.00        A0 H
ATOM   1080  CD  GLN A  69      45.646  48.292  -7.624  1.00  0.00        A0 C
ATOM   1081  OE1 GLN A  69      46.013  47.855  -8.723  1.00  0.00        A0 O
ATOM   1082  NE2 GLN A  69      46.280  48.014  -6.476  1.00  0.00        A0 N
ATOM   1083 HE21 GLN A  69      45.807  48.473  -5.724  1.00  0.00        A0 H
ATOM   1084 HE22 GLN A  69      47.061  47.420  -6.671  1.00  0.00        A0 H
ATOM   1085  C   GLN A  69      41.485  46.642  -7.519  1.00  0.00        A0 C
ATOM   1086  O   GLN A  69      41.400  45.994  -6.479  1.00  0.00        A0 O
ATOM   1087  N   LYS A  70      40.420  46.977  -8.237  1.00  0.00        A0 N
ATOM   1088  HN  LYS A  70      40.373  47.367  -9.157  1.00  0.00        A0 H
ATOM   1089  CA  LYS A  70      39.067  46.801  -7.726  1.00  0.00        A0 C
ATOM   1090  HA  LYS A  70      39.027  45.967  -7.025  1.00  0.00        A0 H
ATOM   1091  CB  LYS A  70      38.637  48.097  -6.981  1.00  0.00        A0 C
ATOM   1092  HB1 LYS A  70      39.317  48.287  -6.151  1.00  0.00        A0 H
ATOM   1093  HB2 LYS A  70      38.660  48.942  -7.669  1.00  0.00        A0 H
ATOM   1094  CG  LYS A  70      37.708  47.978  -6.630  1.00  0.00        A0 C
ATOM   1095  HG1 LYS A  70      37.023  47.791  -7.457  1.00  0.00        A0 H
ATOM   1096  HG2 LYS A  70      37.681  47.136  -5.939  1.00  0.00        A0 H
ATOM   1097  CD  LYS A  70      37.432  48.811  -6.151  1.00  0.00        A0 C
ATOM   1098  HD1 LYS A  70      38.113  49.001  -5.321  1.00  0.00        A0 H
ATOM   1099  HD2 LYS A  70      37.454  49.656  -6.839  1.00  0.00        A0 H
ATOM   1100  CE  LYS A  70      36.503  48.692  -5.799  1.00  0.00        A0 C
ATOM   1101  HE1 LYS A  70      35.818  48.505  -6.626  1.00  0.00        A0 H
ATOM   1102  HE2 LYS A  70      36.476  47.850  -5.108  1.00  0.00        A0 H
ATOM   1103  NZ  LYS A  70      36.227  49.525  -5.320  1.00  0.00        A0 N
ATOM   1104  HZ1 LYS A  70      35.298  49.405  -4.969  1.00  0.00        A0 H
ATOM   1105  HZ2 LYS A  70      36.859  49.690  -4.564  1.00  0.00        A0 H
ATOM   1106  HZ3 LYS A  70      36.253  50.292  -5.961  1.00  0.00        A0 H
ATOM   1107  C   LYS A  70      38.080  46.378  -8.844  1.00  0.00        A0 C
ATOM   1108  O   LYS A  70      37.455  47.232  -9.494  1.00  0.00        A0 O
ATOM   1109  N   ASP A  71      37.978  45.066  -9.083  1.00  0.00        A0 N
ATOM   1110  HN  ASP A  71      38.592  44.349  -8.755  1.00  0.00        A0 H
ATOM   1111  CA  ASP A  71      36.886  44.436  -9.912  1.00  0.00        A0 C
ATOM   1112  HA  ASP A  71      36.924  43.355  -9.775  1.00  0.00        A0 H
ATOM   1113  CB  ASP A  71      35.473  44.934  -9.522  1.00  0.00        A0 C
ATOM   1114  HB1 ASP A  71      35.494  46.023  -9.573  1.00  0.00        A0 H
ATOM   1115  HB2 ASP A  71      34.762  44.550 -10.253  1.00  0.00        A0 H
ATOM   1116  CG  ASP A  71      35.047  44.499  -8.121  1.00  0.00        A0 C
ATOM   1117  OD1 ASP A  71      35.817  43.783  -7.429  1.00  0.00        A0 O
ATOM   1118  OD2 ASP A  71      33.917  44.870  -7.719  1.00  0.00        A0 O
ATOM   1119  C   ASP A  71      37.010  44.460 -11.451  1.00  0.00        A0 C
ATOM   1120  O   ASP A  71      36.378  43.643 -12.130  1.00  0.00        A0 O
ATOM   1121  N   ARG A  72      37.756  45.426 -11.988  1.00  0.00        A0 N
ATOM   1122  HN  ARG A  72      38.108  46.239 -11.524  1.00  0.00        A0 H
ATOM   1123  CA  ARG A  72      38.194  45.449 -13.396  1.00  0.00        A0 C
ATOM   1124  HA  ARG A  72      38.798  46.337 -13.583  1.00  0.00        A0 H
ATOM   1125  CB  ARG A  72      39.040  44.205 -13.710  1.00  0.00        A0 C
ATOM   1126  HB1 ARG A  72      38.396  43.336 -13.574  1.00  0.00        A0 H
ATOM   1127  HB2 ARG A  72      39.337  44.275 -14.756  1.00  0.00        A0 H
ATOM   1128  CG  ARG A  72      40.283  44.058 -12.837  1.00  0.00        A0 C
ATOM   1129  HG1 ARG A  72      40.835  44.996 -12.884  1.00  0.00        A0 H
ATOM   1130  HG2 ARG A  72      39.952  43.883 -11.813  1.00  0.00        A0 H
ATOM   1131  CD  ARG A  72      41.187  42.914 -13.281  1.00  0.00        A0 C
ATOM   1132  HD1 ARG A  72      41.735  43.209 -14.176  1.00  0.00        A0 H
ATOM   1133  HD2 ARG A  72      41.893  42.678 -12.485  1.00  0.00        A0 H
ATOM   1134  NE  ARG A  72      40.405  41.716 -13.584  1.00  0.00        A0 N
ATOM   1135  HE  ARG A  72      40.216  41.361 -14.500  1.00  0.00        A0 H
ATOM   1136  CZ  ARG A  72      39.829  40.921 -12.683  1.00  0.00        A0 C
ATOM   1137  NH1 ARG A  72      39.957  41.154 -11.382  1.00  0.00        A0 N
ATOM   1138 HH11 ARG A  72      39.456  40.453 -10.875  1.00  0.00        A0 H
ATOM   1139 HH12 ARG A  72      40.520  41.970 -11.251  1.00  0.00        A0 H
ATOM   1140  NH2 ARG A  72      39.123  39.866 -13.088  1.00  0.00        A0 N
ATOM   1141 HH21 ARG A  72      38.766  39.386 -12.287  1.00  0.00        A0 H
ATOM   1142 HH22 ARG A  72      39.135  39.830 -14.087  1.00  0.00        A0 H
ATOM   1143  C   ARG A  72      37.119  45.658 -14.495  1.00  0.00        A0 C
ATOM   1144  O   ARG A  72      37.471  45.800 -15.668  1.00  0.00        A0 O
ATOM   1145  N   THR A  73      35.837  45.685 -14.133  1.00  0.00        A0 N
ATOM   1146  HN  THR A  73      35.445  45.576 -13.220  1.00  0.00        A0 H
ATOM   1147  CA  THR A  73      34.750  45.894 -15.098  1.00  0.00        A0 C
ATOM   1148  HA  THR A  73      35.036  45.502 -16.074  1.00  0.00        A0 H
ATOM   1149  CB  THR A  73      33.454  45.190 -14.645  1.00  0.00        A0 C
ATOM   1150  HB  THR A  73      32.611  45.656 -15.156  1.00  0.00        A0 H
ATOM   1151  CG2 THR A  73      33.485  43.677 -14.975  1.00  0.00        A0 C
ATOM   1152 HG21 THR A  73      34.327  43.210 -14.464  1.00  0.00        A0 H
ATOM   1153 HG22 THR A  73      32.557  43.213 -14.642  1.00  0.00        A0 H
ATOM   1154 HG23 THR A  73      33.593  43.541 -16.051  1.00  0.00        A0 H
ATOM   1155  OG1 THR A  73      33.299  45.367 -13.228  1.00  0.00        A0 O
ATOM   1156  HG1 THR A  73      32.459  44.911 -12.933  1.00  0.00        A0 H
ATOM   1157  C   THR A  73      34.457  47.386 -15.303  1.00  0.00        A0 C
ATOM   1158  O   THR A  73      34.660  48.198 -14.411  1.00  0.00        A0 O
ATOM   1159  N   PHE A  74      33.985  47.730 -16.491  1.00  0.00        A0 N
ATOM   1160  HN  PHE A  74      33.875  47.162 -17.307  1.00  0.00        A0 H
ATOM   1161  CA  PHE A  74      33.529  49.085 -16.790  1.00  0.00        A0 C
ATOM   1162  HA  PHE A  74      33.110  49.520 -15.883  1.00  0.00        A0 H
ATOM   1163  CB  PHE A  74      34.660  49.996 -17.294  1.00  0.00        A0 C
ATOM   1164  HB1 PHE A  74      34.295  51.001 -17.508  1.00  0.00        A0 H
ATOM   1165  HB2 PHE A  74      35.422  50.045 -16.516  1.00  0.00        A0 H
ATOM   1166  CG  PHE A  74      35.346  49.516 -18.535  1.00  0.00        A0 C
ATOM   1167  CD1 PHE A  74      34.820  49.802 -19.795  1.00  0.00        A0 C
ATOM   1168  HD1 PHE A  74      33.896  50.376 -19.872  1.00  0.00        A0 H
ATOM   1169  CE1 PHE A  74      35.465  49.361 -20.949  1.00  0.00        A0 C
ATOM   1170  HE1 PHE A  74      35.035  49.574 -21.928  1.00  0.00        A0 H
ATOM   1171  CZ  PHE A  74      36.657  48.649 -20.852  1.00  0.00        A0 C
ATOM   1172  HZ  PHE A  74      37.165  48.306 -21.753  1.00  0.00        A0 H
ATOM   1173  CE2 PHE A  74      37.198  48.376 -19.604  1.00  0.00        A0 C
ATOM   1174  HE2 PHE A  74      38.131  47.819 -19.523  1.00  0.00        A0 H
ATOM   1175  CD2 PHE A  74      36.548  48.814 -18.456  1.00  0.00        A0 C
ATOM   1176  HD2 PHE A  74      36.977  48.610 -17.475  1.00  0.00        A0 H
ATOM   1177  C   PHE A  74      32.349  49.049 -17.750  1.00  0.00        A0 C
ATOM   1178  O   PHE A  74      32.018  48.007 -18.323  1.00  0.00        A0 O
ATOM   1179  N   ALA A  75      31.706  50.199 -17.893  1.00  0.00        A0 N
ATOM   1180  HN  ALA A  75      31.923  51.086 -17.485  1.00  0.00        A0 H
ATOM   1181  CA  ALA A  75      30.519  50.336 -18.718  1.00  0.00        A0 C
ATOM   1182  HA  ALA A  75      30.088  49.347 -18.876  1.00  0.00        A0 H
ATOM   1183  CB  ALA A  75      29.496  51.204 -18.009  1.00  0.00        A0 C
ATOM   1184  HB1 ALA A  75      29.910  52.200 -17.852  1.00  0.00        A0 H
ATOM   1185  HB2 ALA A  75      28.596  51.277 -18.619  1.00  0.00        A0 H
ATOM   1186  HB3 ALA A  75      29.246  50.759 -17.046  1.00  0.00        A0 H
ATOM   1187  C   ALA A  75      30.863  50.904 -20.104  1.00  0.00        A0 C
ATOM   1188  O   ALA A  75      31.635  51.858 -20.243  1.00  0.00        A0 O
ATOM   1189  N   VAL A  76      30.283  50.281 -21.124  1.00  0.00        A0 N
ATOM   1190  HN  VAL A  76      29.675  49.487 -21.095  1.00  0.00        A0 H
ATOM   1191  CA  VAL A  76      30.460  50.687 -22.498  1.00  0.00        A0 C
ATOM   1192  HA  VAL A  76      31.083  51.579 -22.563  1.00  0.00        A0 H
ATOM   1193  CB  VAL A  76      31.109  49.575 -23.327  1.00  0.00        A0 C
ATOM   1194  HB  VAL A  76      30.470  48.692 -23.313  1.00  0.00        A0 H
ATOM   1195  CG1 VAL A  76      31.290  50.045 -24.757  1.00  0.00        A0 C
ATOM   1196 HG11 VAL A  76      31.930  50.927 -24.772  1.00  0.00        A0 H
ATOM   1197 HG12 VAL A  76      31.752  49.252 -25.345  1.00  0.00        A0 H
ATOM   1198 HG13 VAL A  76      30.318  50.294 -25.184  1.00  0.00        A0 H
ATOM   1199  CG2 VAL A  76      32.449  49.168 -22.737  1.00  0.00        A0 C
ATOM   1200 HG21 VAL A  76      32.303  48.806 -21.719  1.00  0.00        A0 H
ATOM   1201 HG22 VAL A  76      32.889  48.377 -23.344  1.00  0.00        A0 H
ATOM   1202 HG23 VAL A  76      33.117  50.029 -22.723  1.00  0.00        A0 H
ATOM   1203  C   VAL A  76      29.071  50.974 -23.017  1.00  0.00        A0 C
ATOM   1204  O   VAL A  76      28.343  50.061 -23.387  1.00  0.00        A0 O
ATOM   1205  N   LEU A  77      28.714  52.252 -23.043  1.00  0.00        A0 N
ATOM   1206  HN  LEU A  77      29.270  53.066 -22.874  1.00  0.00        A0 H
ATOM   1207  CA  LEU A  77      27.347  52.665 -23.348  1.00  0.00        A0 C
ATOM   1208  HA  LEU A  77      26.638  51.973 -22.893  1.00  0.00        A0 H
ATOM   1209  CB  LEU A  77      27.086  54.064 -22.796  1.00  0.00        A0 C
ATOM   1210  HB1 LEU A  77      27.788  54.695 -23.341  1.00  0.00        A0 H
ATOM   1211  HB2 LEU A  77      26.066  54.343 -23.061  1.00  0.00        A0 H
ATOM   1212  CG  LEU A  77      27.292  54.253 -21.291  1.00  0.00        A0 C
ATOM   1213  HG  LEU A  77      28.303  53.946 -21.022  1.00  0.00        A0 H
ATOM   1214  CD1 LEU A  77      27.094  55.713 -20.928  1.00  0.00        A0 C
ATOM   1215 HD11 LEU A  77      26.083  56.021 -21.196  1.00  0.00        A0 H
ATOM   1216 HD12 LEU A  77      27.241  55.845 -19.856  1.00  0.00        A0 H
ATOM   1217 HD13 LEU A  77      27.815  56.324 -21.471  1.00  0.00        A0 H
ATOM   1218  CD2 LEU A  77      26.355  53.378 -20.465  1.00  0.00        A0 C
ATOM   1219 HD21 LEU A  77      26.534  52.329 -20.701  1.00  0.00        A0 H
ATOM   1220 HD22 LEU A  77      26.539  53.548 -19.404  1.00  0.00        A0 H
ATOM   1221 HD23 LEU A  77      25.321  53.631 -20.698  1.00  0.00        A0 H
ATOM   1222  C   LEU A  77      27.063  52.639 -24.842  1.00  0.00        A0 C
ATOM   1223  O   LEU A  77      27.913  53.030 -25.639  1.00  0.00        A0 O
ATOM   1224  N   ALA A  78      25.871  52.150 -25.196  1.00  0.00        A0 N
ATOM   1225  HN  ALA A  78      25.196  51.718 -24.598  1.00  0.00        A0 H
ATOM   1226  CA  ALA A  78      25.348  52.173 -26.570  1.00  0.00        A0 C
ATOM   1227  HA  ALA A  78      26.133  52.277 -27.319  1.00  0.00        A0 H
ATOM   1228  CB  ALA A  78      24.553  50.911 -26.871  1.00  0.00        A0 C
ATOM   1229  HB1 ALA A  78      23.757  50.798 -26.134  1.00  0.00        A0 H
ATOM   1230  HB2 ALA A  78      24.117  50.984 -27.867  1.00  0.00        A0 H
ATOM   1231  HB3 ALA A  78      25.214  50.045 -26.827  1.00  0.00        A0 H
ATOM   1232  C   ALA A  78      24.453  53.392 -26.674  1.00  0.00        A0 C
ATOM   1233  O   ALA A  78      23.438  53.468 -25.984  1.00  0.00        A0 O
ATOM   1234  N   TYR A  79      24.815  54.331 -27.546  1.00  0.00        A0 N
ATOM   1235  HN  TYR A  79      25.422  54.260 -28.337  1.00  0.00        A0 H
ATOM   1236  CA  TYR A  79      24.321  55.714 -27.443  1.00  0.00        A0 C
ATOM   1237  HA  TYR A  79      24.091  55.956 -26.405  1.00  0.00        A0 H
ATOM   1238  CB  TYR A  79      25.396  56.682 -27.944  1.00  0.00        A0 C
ATOM   1239  HB1 TYR A  79      25.815  56.277 -28.865  1.00  0.00        A0 H
ATOM   1240  HB2 TYR A  79      24.911  57.635 -28.154  1.00  0.00        A0 H
ATOM   1241  CG  TYR A  79      26.508  56.893 -26.933  1.00  0.00        A0 C
ATOM   1242  CD1 TYR A  79      26.310  57.705 -25.807  1.00  0.00        A0 C
ATOM   1243  HD1 TYR A  79      25.339  58.182 -25.673  1.00  0.00        A0 H
ATOM   1244  CE1 TYR A  79      27.322  57.909 -24.869  1.00  0.00        A0 C
ATOM   1245  HE1 TYR A  79      27.151  58.551 -24.005  1.00  0.00        A0 H
ATOM   1246  CZ  TYR A  79      28.554  57.298 -25.045  1.00  0.00        A0 C
ATOM   1247  OH  TYR A  79      29.548  57.499 -24.113  1.00  0.00        A0 O
ATOM   1248  HH  TYR A  79      30.363  56.990 -24.391  1.00  0.00        A0 H
ATOM   1249  CE2 TYR A  79      28.774  56.481 -26.152  1.00  0.00        A0 C
ATOM   1250  HE2 TYR A  79      29.741  55.996 -26.288  1.00  0.00        A0 H
ATOM   1251  CD2 TYR A  79      27.755  56.283 -27.088  1.00  0.00        A0 C
ATOM   1252  HD2 TYR A  79      27.927  55.645 -27.955  1.00  0.00        A0 H
ATOM   1253  C   TYR A  79      22.953  56.024 -28.080  1.00  0.00        A0 C
ATOM   1254  O   TYR A  79      22.480  55.294 -28.957  1.00  0.00        A0 O
ATOM   1255  N   SER A  80      22.367  57.133 -27.602  1.00  0.00        A0 N
ATOM   1256  HN  SER A  80      22.809  57.773 -26.973  1.00  0.00        A0 H
ATOM   1257  CA  SER A  80      20.992  57.618 -27.899  1.00  0.00        A0 C
ATOM   1258  HA  SER A  80      20.326  57.399 -27.065  1.00  0.00        A0 H
ATOM   1259  CB  SER A  80      21.020  59.145 -28.120  1.00  0.00        A0 C
ATOM   1260  HB1 SER A  80      21.388  59.640 -27.221  1.00  0.00        A0 H
ATOM   1261  HB2 SER A  80      21.673  59.384 -28.959  1.00  0.00        A0 H
ATOM   1262  OG  SER A  80      20.093  59.462 -28.319  1.00  0.00        A0 O
ATOM   1263  HG1 SER A  80      20.111  60.452 -28.462  1.00  0.00        A0 H
ATOM   1264  C   SER A  80      20.222  56.919 -29.037  1.00  0.00        A0 C
ATOM   1265  O   SER A  80      20.510  57.108 -30.220  1.00  0.00        A0 O
ATOM   1266  N   ALA A  81      22.323  57.609 -22.257  1.00  0.00        A0 N
ATOM   1267  HN  ALA A  81      23.291  57.426 -22.084  1.00  0.00        A0 H
ATOM   1268  CA  ALA A  81      21.757  56.498 -23.038  1.00  0.00        A0 C
ATOM   1269  HA  ALA A  81      20.986  56.889 -23.702  1.00  0.00        A0 H
ATOM   1270  CB  ALA A  81      22.836  55.838 -23.881  1.00  0.00        A0 C
ATOM   1271  HB1 ALA A  81      23.611  55.434 -23.229  1.00  0.00        A0 H
ATOM   1272  HB2 ALA A  81      22.397  55.030 -24.467  1.00  0.00        A0 H
ATOM   1273  HB3 ALA A  81      23.275  56.576 -24.552  1.00  0.00        A0 H
ATOM   1274  C   ALA A  81      21.088  55.474 -22.118  1.00  0.00        A0 C
ATOM   1275  O   ALA A  81      21.212  55.553 -20.894  1.00  0.00        A0 O
ATOM   1276  N   GLN A  82      20.396  54.511 -22.724  1.00  0.00        A0 N
ATOM   1277  HN  GLN A  82      20.394  54.266 -23.694  1.00  0.00        A0 H
ATOM   1278  CA  GLN A  82      19.480  53.617 -22.003  1.00  0.00        A0 C
ATOM   1279  HA  GLN A  82      19.289  54.016 -21.007  1.00  0.00        A0 H
ATOM   1280  CB  GLN A  82      18.138  53.488 -22.747  1.00  0.00        A0 C
ATOM   1281  HB1 GLN A  82      18.269  52.684 -23.471  1.00  0.00        A0 H
ATOM   1282  HB2 GLN A  82      17.405  53.186 -21.999  1.00  0.00        A0 H
ATOM   1283  CG  GLN A  82      17.644  54.748 -23.467  1.00  0.00        A0 C
ATOM   1284  HG1 GLN A  82      16.555  54.757 -23.434  1.00  0.00        A0 H
ATOM   1285  HG2 GLN A  82      18.030  55.616 -22.933  1.00  0.00        A0 H
ATOM   1286  CD  GLN A  82      18.091  54.835 -24.932  1.00  0.00        A0 C
ATOM   1287  OE1 GLN A  82      17.991  53.860 -25.680  1.00  0.00        A0 O
ATOM   1288  NE2 GLN A  82      18.582  56.005 -25.345  1.00  0.00        A0 N
ATOM   1289 HE21 GLN A  82      18.572  56.650 -24.581  1.00  0.00        A0 H
ATOM   1290 HE22 GLN A  82      18.832  55.931 -26.311  1.00  0.00        A0 H
ATOM   1291  C   GLN A  82      20.052  52.219 -21.757  1.00  0.00        A0 C
ATOM   1292  O   GLN A  82      19.793  51.636 -20.699  1.00  0.00        A0 O
ATOM   1293  N   PHE A  83      20.805  51.690 -22.730  1.00  0.00        A0 N
ATOM   1294  HN  PHE A  83      21.090  52.124 -23.584  1.00  0.00        A0 H
ATOM   1295  CA  PHE A  83      21.352  50.318 -22.681  1.00  0.00        A0 C
ATOM   1296  HA  PHE A  83      21.242  49.911 -21.676  1.00  0.00        A0 H
ATOM   1297  CB  PHE A  83      20.601  49.410 -23.663  1.00  0.00        A0 C
ATOM   1298  HB1 PHE A  83      20.668  49.777 -24.687  1.00  0.00        A0 H
ATOM   1299  HB2 PHE A  83      21.023  48.406 -23.609  1.00  0.00        A0 H
ATOM   1300  CG  PHE A  83      19.141  49.279 -23.349  1.00  0.00        A0 C
ATOM   1301  CD1 PHE A  83      18.718  48.509 -22.268  1.00  0.00        A0 C
ATOM   1302  HD1 PHE A  83      19.462  47.990 -21.664  1.00  0.00        A0 H
ATOM   1303  CE1 PHE A  83      17.368  48.397 -21.955  1.00  0.00        A0 C
ATOM   1304  HE1 PHE A  83      17.051  47.787 -21.109  1.00  0.00        A0 H
ATOM   1305  CZ  PHE A  83      16.423  49.064 -22.722  1.00  0.00        A0 C
ATOM   1306  HZ  PHE A  83      15.363  48.978 -22.483  1.00  0.00        A0 H
ATOM   1307  CE2 PHE A  83      16.832  49.843 -23.797  1.00  0.00        A0 C
ATOM   1308  HE2 PHE A  83      16.091  50.369 -24.399  1.00  0.00        A0 H
ATOM   1309  CD2 PHE A  83      18.183  49.953 -24.105  1.00  0.00        A0 C
ATOM   1310  HD2 PHE A  83      18.502  50.571 -24.944  1.00  0.00        A0 H
ATOM   1311  C   PHE A  83      22.853  50.258 -22.973  1.00  0.00        A0 C
ATOM   1312  O   PHE A  83      23.377  51.058 -23.737  1.00  0.00        A0 O
ATOM   1313  N   GLY A  84      23.537  49.301 -22.354  1.00  0.00        A0 N
ATOM   1314  HN  GLY A  84      23.213  48.636 -21.681  1.00  0.00        A0 H
ATOM   1315  CA  GLY A  84      24.963  49.079 -22.595  1.00  0.00        A0 C
ATOM   1316  HA1 GLY A  84      25.166  49.265 -23.650  1.00  0.00        A0 H
ATOM   1317  HA2 GLY A  84      25.528  49.785 -21.987  1.00  0.00        A0 H
ATOM   1318  C   GLY A  84      25.401  47.669 -22.249  1.00  0.00        A0 C
ATOM   1319  O   GLY A  84      24.568  46.793 -22.015  1.00  0.00        A0 O
ATOM   1320  N   THR A  85      26.716  47.462 -22.222  1.00  0.00        A0 N
ATOM   1321  HN  THR A  85      27.444  48.129 -22.379  1.00  0.00        A0 H
ATOM   1322  CA  THR A  85      27.317  46.158 -21.944  1.00  0.00        A0 C
ATOM   1323  HA  THR A  85      26.604  45.543 -21.394  1.00  0.00        A0 H
ATOM   1324  CB  THR A  85      27.693  45.430 -23.246  1.00  0.00        A0 C
ATOM   1325  HB  THR A  85      28.430  46.034 -23.775  1.00  0.00        A0 H
ATOM   1326  CG2 THR A  85      28.270  44.047 -22.976  1.00  0.00        A0 C
ATOM   1327 HG21 THR A  85      27.533  43.442 -22.447  1.00  0.00        A0 H
ATOM   1328 HG22 THR A  85      28.522  43.567 -23.922  1.00  0.00        A0 H
ATOM   1329 HG23 THR A  85      29.168  44.140 -22.366  1.00  0.00        A0 H
ATOM   1330  OG1 THR A  85      26.526  45.273 -24.061  1.00  0.00        A0 O
ATOM   1331  HG1 THR A  85      26.779  44.799 -24.904  1.00  0.00        A0 H
ATOM   1332  C   THR A  85      28.573  46.344 -21.113  1.00  0.00        A0 C
ATOM   1333  O   THR A  85      29.392  47.210 -21.417  1.00  0.00        A0 O
ATOM   1334  N   THR A  86      28.727  45.529 -20.069  1.00  0.00        A0 N
ATOM   1335  HN  THR A  86      28.108  44.823 -19.724  1.00  0.00        A0 H
ATOM   1336  CA  THR A  86      29.931  45.568 -19.219  1.00  0.00        A0 C
ATOM   1337  HA  THR A  86      30.183  46.597 -18.961  1.00  0.00        A0 H
ATOM   1338  CB  THR A  86      29.789  44.752 -17.915  1.00  0.00        A0 C
ATOM   1339  HB  THR A  86      30.697  44.880 -17.326  1.00  0.00        A0 H
ATOM   1340  CG2 THR A  86      28.586  45.210 -17.099  1.00  0.00        A0 C
ATOM   1341 HG21 THR A  86      27.677  45.082 -17.687  1.00  0.00        A0 H
ATOM   1342 HG22 THR A  86      28.516  44.615 -16.189  1.00  0.00        A0 H
ATOM   1343 HG23 THR A  86      28.703  46.262 -16.837  1.00  0.00        A0 H
ATOM   1344  OG1 THR A  86      29.683  43.354 -18.218  1.00  0.00        A0 O
ATOM   1345  HG1 THR A  86      29.592  42.842 -17.364  1.00  0.00        A0 H
ATOM   1346  C   THR A  86      31.153  45.016 -19.942  1.00  0.00        A0 C
ATOM   1347  O   THR A  86      31.040  44.146 -20.796  1.00  0.00        A0 O
ATOM   1348  N   ALA A  87      32.322  45.510 -19.569  1.00  0.00        A0 N
ATOM   1349  HN  ALA A  87      32.522  46.207 -18.880  1.00  0.00        A0 H
ATOM   1350  CA  ALA A  87      33.573  45.061 -20.167  1.00  0.00        A0 C
ATOM   1351  HA  ALA A  87      33.453  44.108 -20.682  1.00  0.00        A0 H
ATOM   1352  CB  ALA A  87      34.087  46.090 -21.162  1.00  0.00        A0 C
ATOM   1353  HB1 ALA A  87      34.221  47.048 -20.659  1.00  0.00        A0 H
ATOM   1354  HB2 ALA A  87      35.042  45.758 -21.569  1.00  0.00        A0 H
ATOM   1355  HB3 ALA A  87      33.367  46.203 -21.973  1.00  0.00        A0 H
ATOM   1356  C   ALA A  87      34.585  44.867 -19.072  1.00  0.00        A0 C
ATOM   1357  O   ALA A  87      34.886  45.807 -18.356  1.00  0.00        A0 O
ATOM   1358  N   GLU A  88      35.121  43.659 -18.963  1.00  0.00        A0 N
ATOM   1359  HN  GLU A  88      34.931  42.841 -19.506  1.00  0.00        A0 H
ATOM   1360  CA  GLU A  88      36.130  43.341 -17.965  1.00  0.00        A0 C
ATOM   1361  HA  GLU A  88      36.093  44.061 -17.147  1.00  0.00        A0 H
ATOM   1362  CB  GLU A  88      35.867  41.953 -17.403  1.00  0.00        A0 C
ATOM   1363  HB1 GLU A  88      34.805  41.898 -17.162  1.00  0.00        A0 H
ATOM   1364  HB2 GLU A  88      36.098  41.236 -18.191  1.00  0.00        A0 H
ATOM   1365  CG  GLU A  88      36.681  41.627 -16.170  1.00  0.00        A0 C
ATOM   1366  HG1 GLU A  88      37.733  41.748 -16.427  1.00  0.00        A0 H
ATOM   1367  HG2 GLU A  88      36.416  42.335 -15.385  1.00  0.00        A0 H
ATOM   1368  CD  GLU A  88      36.442  40.216 -15.678  1.00  0.00        A0 C
ATOM   1369  OE1 GLU A  88      35.321  39.686 -15.862  1.00  0.00        A0 O
ATOM   1370  OE2 GLU A  88      37.382  39.637 -15.094  1.00  0.00        A0 O
ATOM   1371  C   GLU A  88      37.534  43.410 -18.569  1.00  0.00        A0 C
ATOM   1372  O   GLU A  88      37.780  42.874 -19.653  1.00  0.00        A0 O
ATOM   1373  N   ILE A  89      38.443  44.061 -17.847  1.00  0.00        A0 N
ATOM   1374  HN  ILE A  89      38.316  44.555 -16.987  1.00  0.00        A0 H
ATOM   1375  CA  ILE A  89      39.841  44.147 -18.240  1.00  0.00        A0 C
ATOM   1376  HA  ILE A  89      39.892  44.338 -19.312  1.00  0.00        A0 H
ATOM   1377  CB  ILE A  89      40.584  45.265 -17.483  1.00  0.00        A0 C
ATOM   1378  HB  ILE A  89      40.426  45.127 -16.413  1.00  0.00        A0 H
ATOM   1379  CG2 ILE A  89      42.082  45.232 -17.785  1.00  0.00        A0 C
ATOM   1380 HG21 ILE A  89      42.241  45.370 -18.854  1.00  0.00        A0 H
ATOM   1381 HG22 ILE A  89      42.581  46.032 -17.238  1.00  0.00        A0 H
ATOM   1382 HG23 ILE A  89      42.494  44.270 -17.479  1.00  0.00        A0 H
ATOM   1383  CG1 ILE A  89      40.021  46.626 -17.896  1.00  0.00        A0 C
ATOM   1384 HG11 ILE A  89      40.432  46.858 -18.878  1.00  0.00        A0 H
ATOM   1385 HG12 ILE A  89      38.939  46.515 -17.973  1.00  0.00        A0 H
ATOM   1386  CD  ILE A  89      40.345  47.747 -16.938  1.00  0.00        A0 C
ATOM   1387  HD1 ILE A  89      41.427  47.859 -16.861  1.00  0.00        A0 H
ATOM   1388  HD2 ILE A  89      39.909  48.676 -17.305  1.00  0.00        A0 H
ATOM   1389  HD3 ILE A  89      39.934  47.516 -15.955  1.00  0.00        A0 H
ATOM   1390  C   ILE A  89      40.495  42.830 -17.928  1.00  0.00        A0 C
ATOM   1391  O   ILE A  89      40.452  42.390 -16.783  1.00  0.00        A0 O
ATOM   1392  N   TYR A  90      41.090  42.207 -18.945  1.00  0.00        A0 N
ATOM   1393  HN  TYR A  90      41.099  42.451 -19.915  1.00  0.00        A0 H
ATOM   1394  CA  TYR A  90      41.879  40.970 -18.752  1.00  0.00        A0 C
ATOM   1395  HA  TYR A  90      41.879  40.704 -17.695  1.00  0.00        A0 H
ATOM   1396  CB  TYR A  90      41.290  39.791 -19.558  1.00  0.00        A0 C
ATOM   1397  HB1 TYR A  90      41.733  38.878 -19.159  1.00  0.00        A0 H
ATOM   1398  HB2 TYR A  90      40.222  39.800 -19.343  1.00  0.00        A0 H
ATOM   1399  CG  TYR A  90      41.503  39.842 -21.055  1.00  0.00        A0 C
ATOM   1400  CD1 TYR A  90      42.718  39.450 -21.623  1.00  0.00        A0 C
ATOM   1401  HD1 TYR A  90      43.516  39.104 -20.966  1.00  0.00        A0 H
ATOM   1402  CE1 TYR A  90      42.919  39.495 -22.993  1.00  0.00        A0 C
ATOM   1403  HE1 TYR A  90      43.876  39.200 -23.422  1.00  0.00        A0 H
ATOM   1404  CZ  TYR A  90      41.898  39.919 -23.814  1.00  0.00        A0 C
ATOM   1405  OH  TYR A  90      42.119  39.942 -25.156  1.00  0.00        A0 O
ATOM   1406  HH  TYR A  90      41.294  40.269 -25.616  1.00  0.00        A0 H
ATOM   1407  CE2 TYR A  90      40.682  40.308 -23.286  1.00  0.00        A0 C
ATOM   1408  HE2 TYR A  90      39.880  40.651 -23.939  1.00  0.00        A0 H
ATOM   1409  CD2 TYR A  90      40.486  40.259 -21.911  1.00  0.00        A0 C
ATOM   1410  HD2 TYR A  90      39.525  40.549 -21.487  1.00  0.00        A0 H
ATOM   1411  C   TYR A  90      43.385  41.113 -19.010  1.00  0.00        A0 C
ATOM   1412  O   TYR A  90      44.112  40.168 -18.762  1.00  0.00        A0 O
ATOM   1413  N   ALA A  91      43.841  42.265 -19.504  1.00  0.00        A0 N
ATOM   1414  HN  ALA A  91      43.320  43.060 -19.815  1.00  0.00        A0 H
ATOM   1415  CA  ALA A  91      45.279  42.540 -19.669  1.00  0.00        A0 C
ATOM   1416  HA  ALA A  91      45.814  42.022 -18.873  1.00  0.00        A0 H
ATOM   1417  CB  ALA A  91      45.761  42.006 -21.004  1.00  0.00        A0 C
ATOM   1418  HB1 ALA A  91      45.241  42.522 -21.811  1.00  0.00        A0 H
ATOM   1419  HB2 ALA A  91      46.834  42.174 -21.097  1.00  0.00        A0 H
ATOM   1420  HB3 ALA A  91      45.555  40.937 -21.064  1.00  0.00        A0 H
ATOM   1421  C   ALA A  91      45.599  44.045 -19.528  1.00  0.00        A0 C
ATOM   1422  O   ALA A  91      44.877  44.881 -20.059  1.00  0.00        A0 O
ATOM   1423  N   TYR A  92      46.665  44.376 -18.797  1.00  0.00        A0 N
ATOM   1424  HN  TYR A  92      47.335  43.766 -18.374  1.00  0.00        A0 H
ATOM   1425  CA  TYR A  92      47.027  45.771 -18.491  1.00  0.00        A0 C
ATOM   1426  HA  TYR A  92      46.380  46.451 -19.045  1.00  0.00        A0 H
ATOM   1427  CB  TYR A  92      46.861  46.051 -16.984  1.00  0.00        A0 C
ATOM   1428  HB1 TYR A  92      45.790  46.143 -16.800  1.00  0.00        A0 H
ATOM   1429  HB2 TYR A  92      47.243  45.170 -16.468  1.00  0.00        A0 H
ATOM   1430  CG  TYR A  92      47.578  47.301 -16.460  1.00  0.00        A0 C
ATOM   1431  CD1 TYR A  92      47.178  48.586 -16.855  1.00  0.00        A0 C
ATOM   1432  HD1 TYR A  92      46.342  48.683 -17.548  1.00  0.00        A0 H
ATOM   1433  CE1 TYR A  92      47.828  49.729 -16.379  1.00  0.00        A0 C
ATOM   1434  HE1 TYR A  92      47.499  50.718 -16.697  1.00  0.00        A0 H
ATOM   1435  CZ  TYR A  92      48.896  49.602 -15.495  1.00  0.00        A0 C
ATOM   1436  OH  TYR A  92      49.536  50.732 -15.034  1.00  0.00        A0 O
ATOM   1437  HH  TYR A  92      50.272  50.459 -14.414  1.00  0.00        A0 H
ATOM   1438  CE2 TYR A  92      49.312  48.340 -15.085  1.00  0.00        A0 C
ATOM   1439  HE2 TYR A  92      50.148  48.237 -14.393  1.00  0.00        A0 H
ATOM   1440  CD2 TYR A  92      48.654  47.200 -15.563  1.00  0.00        A0 C
ATOM   1441  HD2 TYR A  92      48.975  46.210 -15.239  1.00  0.00        A0 H
ATOM   1442  C   TYR A  92      48.462  46.024 -18.923  1.00  0.00        A0 C
ATOM   1443  O   TYR A  92      49.295  45.127 -18.842  1.00  0.00        A0 O
ATOM   1444  N   ARG A  93      48.738  47.244 -19.383  1.00  0.00        A0 N
ATOM   1445  HN  ARG A  93      48.110  48.010 -19.520  1.00  0.00        A0 H
ATOM   1446  CA  ARG A  93      50.090  47.657 -19.777  1.00  0.00        A0 C
ATOM   1447  HA  ARG A  93      50.827  47.096 -19.202  1.00  0.00        A0 H
ATOM   1448  CB  ARG A  93      50.329  47.391 -21.274  1.00  0.00        A0 C
ATOM   1449  HB1 ARG A  93      49.445  46.872 -21.644  1.00  0.00        A0 H
ATOM   1450  HB2 ARG A  93      50.405  48.366 -21.756  1.00  0.00        A0 H
ATOM   1451  CG  ARG A  93      51.568  46.570 -21.593  1.00  0.00        A0 C
ATOM   1452  HG1 ARG A  93      51.524  45.662 -20.992  1.00  0.00        A0 H
ATOM   1453  HG2 ARG A  93      51.526  46.308 -22.650  1.00  0.00        A0 H
ATOM   1454  CD  ARG A  93      52.867  47.305 -21.305  1.00  0.00        A0 C
ATOM   1455  HD1 ARG A  93      52.686  48.034 -20.516  1.00  0.00        A0 H
ATOM   1456  HD2 ARG A  93      53.608  46.581 -20.967  1.00  0.00        A0 H
ATOM   1457  NE  ARG A  93      53.396  48.005 -22.479  1.00  0.00        A0 N
ATOM   1458  HE  ARG A  93      53.330  48.988 -22.648  1.00  0.00        A0 H
ATOM   1459  CZ  ARG A  93      54.044  47.431 -23.496  1.00  0.00        A0 C
ATOM   1460  NH1 ARG A  93      54.481  48.194 -24.491  1.00  0.00        A0 N
ATOM   1461 HH11 ARG A  93      54.940  47.617 -25.166  1.00  0.00        A0 H
ATOM   1462 HH12 ARG A  93      54.236  49.145 -24.304  1.00  0.00        A0 H
ATOM   1463  NH2 ARG A  93      54.256  46.111 -23.540  1.00  0.00        A0 N
ATOM   1464 HH21 ARG A  93      54.754  45.889 -24.378  1.00  0.00        A0 H
ATOM   1465 HH22 ARG A  93      53.861  45.690 -22.723  1.00  0.00        A0 H
ATOM   1466  C   ARG A  93      50.276  49.141 -19.487  1.00  0.00        A0 C
ATOM   1467  O   ARG A  93      49.581  49.976 -20.068  1.00  0.00        A0 O
ATOM   1468  N   GLU A  94      51.189  49.461 -18.568  1.00  0.00        A0 N
ATOM   1469  HN  GLU A  94      51.680  48.856 -17.941  1.00  0.00        A0 H
ATOM   1470  CA  GLU A  94      51.626  50.842 -18.338  1.00  0.00        A0 C
ATOM   1471  HA  GLU A  94      50.811  51.525 -18.579  1.00  0.00        A0 H
ATOM   1472  CB  GLU A  94      52.033  51.061 -16.874  1.00  0.00        A0 C
ATOM   1473  HB1 GLU A  94      51.184  50.858 -16.221  1.00  0.00        A0 H
ATOM   1474  HB2 GLU A  94      52.856  50.394 -16.617  1.00  0.00        A0 H
ATOM   1475  CG  GLU A  94      52.324  52.010 -16.756  1.00  0.00        A0 C
ATOM   1476  HG1 GLU A  94      53.175  52.217 -17.404  1.00  0.00        A0 H
ATOM   1477  HG2 GLU A  94      51.503  52.681 -17.009  1.00  0.00        A0 H
ATOM   1478  CD  GLU A  94      52.589  52.153 -15.802  1.00  0.00        A0 C
ATOM   1479  OE1 GLU A  94      52.880  53.102 -15.683  1.00  0.00        A0 O
ATOM   1480  OE2 GLU A  94      52.471  51.297 -15.299  1.00  0.00        A0 O
ATOM   1481  C   GLU A  94      52.788  51.112 -19.290  1.00  0.00        A0 C
ATOM   1482  O   GLU A  94      53.538  50.202 -19.635  1.00  0.00        A0 O
ATOM   1483  N   GLU A  95      52.916  52.356 -19.733  1.00  0.00        A0 N
ATOM   1484  HN  GLU A  95      52.340  53.154 -19.555  1.00  0.00        A0 H
ATOM   1485  CA  GLU A  95      54.013  52.749 -20.614  1.00  0.00        A0 C
ATOM   1486  HA  GLU A  95      54.934  52.256 -20.303  1.00  0.00        A0 H
ATOM   1487  CB  GLU A  95      53.705  52.343 -22.057  1.00  0.00        A0 C
ATOM   1488  HB1 GLU A  95      53.537  51.266 -22.061  1.00  0.00        A0 H
ATOM   1489  HB2 GLU A  95      52.787  52.854 -22.348  1.00  0.00        A0 H
ATOM   1490  CG  GLU A  95      54.814  52.688 -23.045  1.00  0.00        A0 C
ATOM   1491  HG1 GLU A  95      54.615  53.696 -23.409  1.00  0.00        A0 H
ATOM   1492  HG2 GLU A  95      55.755  52.680 -22.495  1.00  0.00        A0 H
ATOM   1493  CD  GLU A  95      54.908  51.733 -24.224  1.00  0.00        A0 C
ATOM   1494  OE1 GLU A  95      53.900  51.085 -24.584  1.00  0.00        A0 O
ATOM   1495  OE2 GLU A  95      56.012  51.626 -24.797  1.00  0.00        A0 O
ATOM   1496  C   GLU A  95      54.309  54.251 -20.517  1.00  0.00        A0 C
ATOM   1497  O   GLU A  95      53.427  55.077 -20.753  1.00  0.00        A0 O
ATOM   1498  N   GLN A  96      55.555  54.580 -20.163  1.00  0.00        A0 N
ATOM   1499  HN  GLN A  96      56.301  53.956 -19.931  1.00  0.00        A0 H
ATOM   1500  CA  GLN A  96      56.042  55.974 -20.056  1.00  0.00        A0 C
ATOM   1501  HA  GLN A  96      55.275  56.646 -20.441  1.00  0.00        A0 H
ATOM   1502  CB  GLN A  96      56.364  56.377 -18.590  1.00  0.00        A0 C
ATOM   1503  HB1 GLN A  96      57.360  56.819 -18.625  1.00  0.00        A0 H
ATOM   1504  HB2 GLN A  96      55.634  57.146 -18.336  1.00  0.00        A0 H
ATOM   1505  CG  GLN A  96      56.333  55.273 -17.527  1.00  0.00        A0 C
ATOM   1506  HG1 GLN A  96      56.823  54.397 -17.952  1.00  0.00        A0 H
ATOM   1507  HG2 GLN A  96      56.891  55.613 -16.654  1.00  0.00        A0 H
ATOM   1508  CD  GLN A  96      54.922  54.877 -17.082  1.00  0.00        A0 C
ATOM   1509  OE1 GLN A  96      54.016  55.712 -17.023  1.00  0.00        A0 O
ATOM   1510  NE2 GLN A  96      54.737  53.597 -16.750  1.00  0.00        A0 N
ATOM   1511 HE21 GLN A  96      55.597  53.102 -16.872  1.00  0.00        A0 H
ATOM   1512 HE22 GLN A  96      53.787  53.468 -16.467  1.00  0.00        A0 H
ATOM   1513  C   GLN A  96      57.233  56.217 -21.005  1.00  0.00        A0 C
ATOM   1514  O   GLN A  96      58.101  57.045 -20.728  1.00  0.00        A0 O
ATOM   1515  N   ASP A  97      57.233  55.510 -22.140  1.00  0.00        A0 N
ATOM   1516  HN  ASP A  97      56.552  54.841 -22.438  1.00  0.00        A0 H
ATOM   1517  CA  ASP A  97      58.282  55.616 -23.166  1.00  0.00        A0 C
ATOM   1518  HA  ASP A  97      59.232  55.856 -22.688  1.00  0.00        A0 H
ATOM   1519  CB  ASP A  97      58.442  54.300 -23.943  1.00  0.00        A0 C
ATOM   1520  HB1 ASP A  97      57.472  54.063 -24.379  1.00  0.00        A0 H
ATOM   1521  HB2 ASP A  97      59.168  54.463 -24.740  1.00  0.00        A0 H
ATOM   1522  CG  ASP A  97      58.904  53.134 -23.062  1.00  0.00        A0 C
ATOM   1523  OD1 ASP A  97      59.489  53.367 -21.982  1.00  0.00        A0 O
ATOM   1524  OD2 ASP A  97      58.688  51.971 -23.462  1.00  0.00        A0 O
ATOM   1525  C   ASP A  97      57.962  56.751 -24.134  1.00  0.00        A0 C
ATOM   1526  O   ASP A  97      56.800  57.124 -24.311  1.00  0.00        A0 O
ATOM   1527  N   PHE A  98      59.015  57.267 -24.768  1.00  0.00        A0 N
ATOM   1528  HN  PHE A  98      59.920  56.854 -24.869  1.00  0.00        A0 H
ATOM   1529  CA  PHE A  98      59.007  58.579 -25.445  1.00  0.00        A0 C
ATOM   1530  HA  PHE A  98      60.020  58.814 -25.772  1.00  0.00        A0 H
ATOM   1531  CB  PHE A  98      58.073  58.596 -26.679  1.00  0.00        A0 C
ATOM   1532  HB1 PHE A  98      57.048  58.554 -26.311  1.00  0.00        A0 H
ATOM   1533  HB2 PHE A  98      58.208  59.499 -27.274  1.00  0.00        A0 H
ATOM   1534  CG  PHE A  98      58.243  57.424 -27.626  1.00  0.00        A0 C
ATOM   1535  CD1 PHE A  98      59.507  57.018 -28.057  1.00  0.00        A0 C
ATOM   1536  HD1 PHE A  98      60.390  57.544 -27.694  1.00  0.00        A0 H
ATOM   1537  CE1 PHE A  98      59.646  55.954 -28.941  1.00  0.00        A0 C
ATOM   1538  HE1 PHE A  98      60.640  55.638 -29.256  1.00  0.00        A0 H
ATOM   1539  CZ  PHE A  98      58.522  55.294 -29.423  1.00  0.00        A0 C
ATOM   1540  HZ  PHE A  98      58.633  54.461 -30.118  1.00  0.00        A0 H
ATOM   1541  CE2 PHE A  98      57.258  55.696 -29.019  1.00  0.00        A0 C
ATOM   1542  HE2 PHE A  98      56.373  55.181 -29.394  1.00  0.00        A0 H
ATOM   1543  CD2 PHE A  98      57.121  56.758 -28.134  1.00  0.00        A0 C
ATOM   1544  HD2 PHE A  98      56.128  57.085 -27.825  1.00  0.00        A0 H
ATOM   1545  C   PHE A  98      58.635  59.747 -24.493  1.00  0.00        A0 C
ATOM   1546  O   PHE A  98      58.142  60.786 -24.946  1.00  0.00        A0 O
ATOM   1547  N   GLY A  99      58.864  59.573 -23.186  1.00  0.00        A0 N
ATOM   1548  HN  GLY A  99      59.294  58.789 -22.738  1.00  0.00        A0 H
ATOM   1549  CA  GLY A  99      58.494  60.568 -22.161  1.00  0.00        A0 C
ATOM   1550  HA1 GLY A  99      59.144  60.355 -21.312  1.00  0.00        A0 H
ATOM   1551  HA2 GLY A  99      58.764  61.532 -22.592  1.00  0.00        A0 H
ATOM   1552  C   GLY A  99      57.044  60.628 -21.675  1.00  0.00        A0 C
ATOM   1553  O   GLY A  99      56.800  61.056 -20.544  1.00  0.00        A0 O
ATOM   1554  N   ILE A 100      56.094  60.177 -22.501  1.00  0.00        A0 N
ATOM   1555  HN  ILE A 100      56.217  59.593 -23.303  1.00  0.00        A0 H
ATOM   1556  CA  ILE A 100      54.652  60.488 -22.347  1.00  0.00        A0 C
ATOM   1557  HA  ILE A 100      54.512  61.279 -21.610  1.00  0.00        A0 H
ATOM   1558  CB  ILE A 100      54.032  60.930 -23.707  1.00  0.00        A0 C
ATOM   1559  HB  ILE A 100      53.995  60.061 -24.364  1.00  0.00        A0 H
ATOM   1560  CG2 ILE A 100      52.622  61.498 -23.533  1.00  0.00        A0 C
ATOM   1561 HG21 ILE A 100      52.658  62.367 -22.876  1.00  0.00        A0 H
ATOM   1562 HG22 ILE A 100      52.226  61.794 -24.505  1.00  0.00        A0 H
ATOM   1563 HG23 ILE A 100      51.975  60.738 -23.094  1.00  0.00        A0 H
ATOM   1564  CG1 ILE A 100      54.909  61.987 -24.402  1.00  0.00        A0 C
ATOM   1565 HG11 ILE A 100      54.521  62.967 -24.123  1.00  0.00        A0 H
ATOM   1566 HG12 ILE A 100      55.922  61.875 -24.016  1.00  0.00        A0 H
ATOM   1567  CD  ILE A 100      54.928  61.863 -25.908  1.00  0.00        A0 C
ATOM   1568  HD1 ILE A 100      53.915  61.976 -26.295  1.00  0.00        A0 H
ATOM   1569  HD2 ILE A 100      55.566  62.640 -26.329  1.00  0.00        A0 H
ATOM   1570  HD3 ILE A 100      55.317  60.884 -26.188  1.00  0.00        A0 H
ATOM   1571  C   ILE A 100      53.857  59.293 -21.786  1.00  0.00        A0 C
ATOM   1572  O   ILE A 100      54.204  58.138 -22.032  1.00  0.00        A0 O
ATOM   1573  N   GLU A 101      52.789  59.597 -21.043  1.00  0.00        A0 N
ATOM   1574  HN  GLU A 101      52.466  60.513 -20.804  1.00  0.00        A0 H
ATOM   1575  CA  GLU A 101      51.885  58.594 -20.437  1.00  0.00        A0 C
ATOM   1576  HA  GLU A 101      52.466  57.809 -19.953  1.00  0.00        A0 H
ATOM   1577  CB  GLU A 101      50.992  59.266 -19.382  1.00  0.00        A0 C
ATOM   1578  HB1 GLU A 101      50.668  60.218 -19.804  1.00  0.00        A0 H
ATOM   1579  HB2 GLU A 101      50.127  58.618 -19.243  1.00  0.00        A0 H
ATOM   1580  CG  GLU A 101      51.662  59.509 -18.041  1.00  0.00        A0 C
ATOM   1581  HG1 GLU A 101      52.659  59.905 -18.235  1.00  0.00        A0 H
ATOM   1582  HG2 GLU A 101      51.072  60.257 -17.512  1.00  0.00        A0 H
ATOM   1583  CD  GLU A 101      51.772  58.257 -17.190  1.00  0.00        A0 C
ATOM   1584  OE1 GLU A 101      51.327  57.173 -17.628  1.00  0.00        A0 O
ATOM   1585  OE2 GLU A 101      52.313  58.362 -16.073  1.00  0.00        A0 O
ATOM   1586  C   GLU A 101      50.965  57.862 -21.439  1.00  0.00        A0 C
ATOM   1587  O   GLU A 101      50.249  58.506 -22.218  1.00  0.00        A0 O
ATOM   1588  N   ILE A 102      50.980  56.526 -21.389  1.00  0.00        A0 N
ATOM   1589  HN  ILE A 102      51.607  55.944 -20.871  1.00  0.00        A0 H
ATOM   1590  CA  ILE A 102      50.029  55.672 -22.125  1.00  0.00        A0 C
ATOM   1591  HA  ILE A 102      49.113  56.200 -22.389  1.00  0.00        A0 H
ATOM   1592  CB  ILE A 102      50.627  54.993 -23.403  1.00  0.00        A0 C
ATOM   1593  HB  ILE A 102      51.123  54.066 -23.114  1.00  0.00        A0 H
ATOM   1594  CG2 ILE A 102      49.518  54.685 -24.413  1.00  0.00        A0 C
ATOM   1595 HG21 ILE A 102      49.022  55.611 -24.703  1.00  0.00        A0 H
ATOM   1596 HG22 ILE A 102      49.950  54.213 -25.295  1.00  0.00        A0 H
ATOM   1597 HG23 ILE A 102      48.791  54.011 -23.961  1.00  0.00        A0 H
ATOM   1598  CG1 ILE A 102      51.795  55.774 -24.046  1.00  0.00        A0 C
ATOM   1599 HG11 ILE A 102      52.376  56.180 -23.218  1.00  0.00        A0 H
ATOM   1600 HG12 ILE A 102      52.392  55.034 -24.579  1.00  0.00        A0 H
ATOM   1601  CD  ILE A 102      51.416  56.893 -24.992  1.00  0.00        A0 C
ATOM   1602  HD1 ILE A 102      50.819  57.633 -24.459  1.00  0.00        A0 H
ATOM   1603  HD2 ILE A 102      52.320  57.365 -25.378  1.00  0.00        A0 H
ATOM   1604  HD3 ILE A 102      50.836  56.488 -25.821  1.00  0.00        A0 H
ATOM   1605  C   ILE A 102      49.583  54.530 -21.200  1.00  0.00        A0 C
ATOM   1606  O   ILE A 102      50.385  54.017 -20.419  1.00  0.00        A0 O
ATOM   1607  N   VAL A 103      48.310  54.143 -21.291  1.00  0.00        A0 N
ATOM   1608  HN  VAL A 103      47.552  54.618 -21.737  1.00  0.00        A0 H
ATOM   1609  CA  VAL A 103      47.811  52.880 -20.710  1.00  0.00        A0 C
ATOM   1610  HA  VAL A 103      48.651  52.303 -20.323  1.00  0.00        A0 H
ATOM   1611  CB  VAL A 103      46.800  53.103 -19.569  1.00  0.00        A0 C
ATOM   1612  HB  VAL A 103      46.026  53.786 -19.921  1.00  0.00        A0 H
ATOM   1613  CG1 VAL A 103      46.160  51.794 -19.130  1.00  0.00        A0 C
ATOM   1614 HG11 VAL A 103      46.933  51.111 -18.778  1.00  0.00        A0 H
ATOM   1615 HG12 VAL A 103      45.452  51.987 -18.324  1.00  0.00        A0 H
ATOM   1616 HG13 VAL A 103      45.636  51.345 -19.973  1.00  0.00        A0 H
ATOM   1617  CG2 VAL A 103      47.499  53.735 -18.387  1.00  0.00        A0 C
ATOM   1618 HG21 VAL A 103      47.924  54.693 -18.686  1.00  0.00        A0 H
ATOM   1619 HG22 VAL A 103      46.782  53.892 -17.581  1.00  0.00        A0 H
ATOM   1620 HG23 VAL A 103      48.296  53.077 -18.041  1.00  0.00        A0 H
ATOM   1621  C   VAL A 103      47.148  52.062 -21.809  1.00  0.00        A0 C
ATOM   1622  O   VAL A 103      46.314  52.574 -22.553  1.00  0.00        A0 O
ATOM   1623  N   LYS A 104      47.499  50.787 -21.882  1.00  0.00        A0 N
ATOM   1624  HN  LYS A 104      48.137  50.274 -21.308  1.00  0.00        A0 H
ATOM   1625  CA  LYS A 104      46.955  49.902 -22.889  1.00  0.00        A0 C
ATOM   1626  HA  LYS A 104      46.241  50.438 -23.515  1.00  0.00        A0 H
ATOM   1627  CB  LYS A 104      48.075  49.378 -23.770  1.00  0.00        A0 C
ATOM   1628  HB1 LYS A 104      48.756  48.819 -23.128  1.00  0.00        A0 H
ATOM   1629  HB2 LYS A 104      47.625  48.702 -24.497  1.00  0.00        A0 H
ATOM   1630  CG  LYS A 104      48.844  50.464 -24.498  1.00  0.00        A0 C
ATOM   1631  HG1 LYS A 104      48.293  50.763 -25.389  1.00  0.00        A0 H
ATOM   1632  HG2 LYS A 104      48.966  51.325 -23.841  1.00  0.00        A0 H
ATOM   1633  CD  LYS A 104      50.206  49.940 -24.900  1.00  0.00        A0 C
ATOM   1634  HD1 LYS A 104      50.794  49.797 -23.993  1.00  0.00        A0 H
ATOM   1635  HD2 LYS A 104      50.065  48.980 -25.396  1.00  0.00        A0 H
ATOM   1636  CE  LYS A 104      50.936  50.887 -25.831  1.00  0.00        A0 C
ATOM   1637  HE1 LYS A 104      50.743  51.910 -25.509  1.00  0.00        A0 H
ATOM   1638  HE2 LYS A 104      52.005  50.683 -25.769  1.00  0.00        A0 H
ATOM   1639  NZ  LYS A 104      50.481  50.715 -27.233  1.00  0.00        A0 N
ATOM   1640  HZ1 LYS A 104      50.981  51.353 -27.818  1.00  0.00        A0 H
ATOM   1641  HZ2 LYS A 104      50.662  49.775 -27.521  1.00  0.00        A0 H
ATOM   1642  HZ3 LYS A 104      49.500  50.904 -27.283  1.00  0.00        A0 H
ATOM   1643  C   LYS A 104      46.247  48.752 -22.197  1.00  0.00        A0 C
ATOM   1644  O   LYS A 104      46.870  47.998 -21.467  1.00  0.00        A0 O
ATOM   1645  N   VAL A 105      44.943  48.626 -22.411  1.00  0.00        A0 N
ATOM   1646  HN  VAL A 105      44.312  49.226 -22.903  1.00  0.00        A0 H
ATOM   1647  CA  VAL A 105      44.197  47.467 -21.895  1.00  0.00        A0 C
ATOM   1648  HA  VAL A 105      44.879  46.758 -21.426  1.00  0.00        A0 H
ATOM   1649  CB  VAL A 105      43.113  47.869 -20.862  1.00  0.00        A0 C
ATOM   1650  HB  VAL A 105      42.608  46.970 -20.508  1.00  0.00        A0 H
ATOM   1651  CG1 VAL A 105      43.746  48.590 -19.685  1.00  0.00        A0 C
ATOM   1652 HG11 VAL A 105      44.251  49.489 -20.038  1.00  0.00        A0 H
ATOM   1653 HG12 VAL A 105      42.972  48.866 -18.968  1.00  0.00        A0 H
ATOM   1654 HG13 VAL A 105      44.470  47.933 -19.203  1.00  0.00        A0 H
ATOM   1655  CG2 VAL A 105      42.050  48.751 -21.469  1.00  0.00        A0 C
ATOM   1656 HG21 VAL A 105      41.560  48.221 -22.286  1.00  0.00        A0 H
ATOM   1657 HG22 VAL A 105      41.312  49.007 -20.709  1.00  0.00        A0 H
ATOM   1658 HG23 VAL A 105      42.509  49.663 -21.852  1.00  0.00        A0 H
ATOM   1659  C   VAL A 105      43.601  46.575 -22.996  1.00  0.00        A0 C
ATOM   1660  O   VAL A 105      43.543  46.946 -24.179  1.00  0.00        A0 O
ATOM   1661  N   LYS A 106      43.205  45.377 -22.581  1.00  0.00        A0 N
ATOM   1662  HN  LYS A 106      43.397  44.933 -21.706  1.00  0.00        A0 H
ATOM   1663  CA  LYS A 106      42.383  44.486 -23.395  1.00  0.00        A0 C
ATOM   1664  HA  LYS A 106      42.012  45.030 -24.263  1.00  0.00        A0 H
ATOM   1665  CB  LYS A 106      43.180  43.279 -23.880  1.00  0.00        A0 C
ATOM   1666  HB1 LYS A 106      43.648  42.816 -23.012  1.00  0.00        A0 H
ATOM   1667  HB2 LYS A 106      42.481  42.576 -24.334  1.00  0.00        A0 H
ATOM   1668  CG  LYS A 106      44.243  43.652 -24.886  1.00  0.00        A0 C
ATOM   1669  HG1 LYS A 106      43.786  44.285 -25.647  1.00  0.00        A0 H
ATOM   1670  HG2 LYS A 106      45.022  44.212 -24.369  1.00  0.00        A0 H
ATOM   1671  CD  LYS A 106      44.852  42.429 -25.544  1.00  0.00        A0 C
ATOM   1672  HD1 LYS A 106      44.044  41.751 -25.820  1.00  0.00        A0 H
ATOM   1673  HD2 LYS A 106      45.378  42.751 -26.443  1.00  0.00        A0 H
ATOM   1674  CE  LYS A 106      45.818  41.714 -24.622  1.00  0.00        A0 C
ATOM   1675  HE1 LYS A 106      46.196  42.421 -23.883  1.00  0.00        A0 H
ATOM   1676  HE2 LYS A 106      45.295  40.904 -24.114  1.00  0.00        A0 H
ATOM   1677  NZ  LYS A 106      46.955  41.157 -25.403  1.00  0.00        A0 N
ATOM   1678  HZ1 LYS A 106      47.581  40.690 -24.779  1.00  0.00        A0 H
ATOM   1679  HZ2 LYS A 106      46.600  40.510 -26.078  1.00  0.00        A0 H
ATOM   1680  HZ3 LYS A 106      47.430  41.906 -25.865  1.00  0.00        A0 H
ATOM   1681  C   LYS A 106      41.197  44.045 -22.555  1.00  0.00        A0 C
ATOM   1682  O   LYS A 106      41.334  43.232 -21.647  1.00  0.00        A0 O
ATOM   1683  N   ALA A 107      40.040  44.628 -22.825  1.00  0.00        A0 N
ATOM   1684  HN  ALA A 107      39.814  45.343 -23.487  1.00  0.00        A0 H
ATOM   1685  CA  ALA A 107      38.839  44.251 -22.111  1.00  0.00        A0 C
ATOM   1686  HA  ALA A 107      39.121  43.776 -21.171  1.00  0.00        A0 H
ATOM   1687  CB  ALA A 107      37.993  45.467 -21.803  1.00  0.00        A0 C
ATOM   1688  HB1 ALA A 107      37.695  45.949 -22.734  1.00  0.00        A0 H
ATOM   1689  HB2 ALA A 107      37.103  45.161 -21.252  1.00  0.00        A0 H
ATOM   1690  HB3 ALA A 107      38.570  46.168 -21.200  1.00  0.00        A0 H
ATOM   1691  C   ALA A 107      38.049  43.216 -22.918  1.00  0.00        A0 C
ATOM   1692  O   ALA A 107      38.380  42.896 -24.071  1.00  0.00        A0 O
ATOM   1693  N   ILE A 108      37.027  42.664 -22.285  1.00  0.00        A0 N
ATOM   1694  HN  ILE A 108      36.723  42.781 -21.340  1.00  0.00        A0 H
ATOM   1695  CA  ILE A 108      36.145  41.737 -22.950  1.00  0.00        A0 C
ATOM   1696  HA  ILE A 108      36.086  41.974 -24.012  1.00  0.00        A0 H
ATOM   1697  CB  ILE A 108      36.588  40.275 -22.775  1.00  0.00        A0 C
ATOM   1698  HB  ILE A 108      37.496  40.116 -23.357  1.00  0.00        A0 H
ATOM   1699  CG2 ILE A 108      36.860  39.948 -21.312  1.00  0.00        A0 C
ATOM   1700 HG21 ILE A 108      35.953  40.106 -20.729  1.00  0.00        A0 H
ATOM   1701 HG22 ILE A 108      37.171  38.907 -21.224  1.00  0.00        A0 H
ATOM   1702 HG23 ILE A 108      37.651  40.596 -20.935  1.00  0.00        A0 H
ATOM   1703  CG1 ILE A 108      35.537  39.325 -23.334  1.00  0.00        A0 C
ATOM   1704 HG11 ILE A 108      34.727  39.257 -22.607  1.00  0.00        A0 H
ATOM   1705 HG12 ILE A 108      35.157  39.754 -24.261  1.00  0.00        A0 H
ATOM   1706  CD  ILE A 108      36.085  37.948 -23.606  1.00  0.00        A0 C
ATOM   1707  HD1 ILE A 108      36.465  37.518 -22.679  1.00  0.00        A0 H
ATOM   1708  HD2 ILE A 108      35.293  37.313 -24.003  1.00  0.00        A0 H
ATOM   1709  HD3 ILE A 108      36.894  38.016 -24.333  1.00  0.00        A0 H
ATOM   1710  C   ILE A 108      34.766  41.975 -22.382  1.00  0.00        A0 C
ATOM   1711  O   ILE A 108      34.576  41.966 -21.174  1.00  0.00        A0 O
ATOM   1712  N   GLY A 109      33.815  42.222 -23.276  1.00  0.00        A0 N
ATOM   1713  HN  GLY A 109      33.898  42.280 -24.271  1.00  0.00        A0 H
ATOM   1714  CA  GLY A 109      32.436  42.457 -22.904  1.00  0.00        A0 C
ATOM   1715  HA1 GLY A 109      32.360  43.320 -22.243  1.00  0.00        A0 H
ATOM   1716  HA2 GLY A 109      31.824  42.624 -23.790  1.00  0.00        A0 H
ATOM   1717  C   GLY A 109      31.928  41.239 -22.180  1.00  0.00        A0 C
ATOM   1718  O   GLY A 109      32.357  40.135 -22.480  1.00  0.00        A0 O
ATOM   1719  N   ARG A 110      31.029  41.448 -21.226  1.00  0.00        A0 N
ATOM   1720  HN  ARG A 110      30.579  42.304 -20.970  1.00  0.00        A0 H
ATOM   1721  CA  ARG A 110      30.542  40.378 -20.360  1.00  0.00        A0 C
ATOM   1722  HA  ARG A 110      30.802  39.407 -20.782  1.00  0.00        A0 H
ATOM   1723  CB  ARG A 110      31.183  40.497 -18.973  1.00  0.00        A0 C
ATOM   1724  HB1 ARG A 110      31.150  41.547 -18.681  1.00  0.00        A0 H
ATOM   1725  HB2 ARG A 110      30.583  39.908 -18.279  1.00  0.00        A0 H
ATOM   1726  CG  ARG A 110      32.630  40.005 -18.940  1.00  0.00        A0 C
ATOM   1727  HG1 ARG A 110      33.109  40.290 -19.877  1.00  0.00        A0 H
ATOM   1728  HG2 ARG A 110      33.138  40.494 -18.109  1.00  0.00        A0 H
ATOM   1729  CD  ARG A 110      32.713  38.491 -18.766  1.00  0.00        A0 C
ATOM   1730  HD1 ARG A 110      32.896  38.301 -17.708  1.00  0.00        A0 H
ATOM   1731  HD2 ARG A 110      31.742  38.083 -19.045  1.00  0.00        A0 H
ATOM   1732  NE  ARG A 110      33.757  37.810 -19.557  1.00  0.00        A0 N
ATOM   1733  HE  ARG A 110      33.616  37.418 -20.466  1.00  0.00        A0 H
ATOM   1734  CZ  ARG A 110      35.033  37.614 -19.190  1.00  0.00        A0 C
ATOM   1735  NH1 ARG A 110      35.520  38.081 -18.034  1.00  0.00        A0 N
ATOM   1736 HH11 ARG A 110      36.484  37.825 -17.960  1.00  0.00        A0 H
ATOM   1737 HH12 ARG A 110      34.793  38.564 -17.546  1.00  0.00        A0 H
ATOM   1738  NH2 ARG A 110      35.853  36.947 -20.007  1.00  0.00        A0 N
ATOM   1739 HH21 ARG A 110      36.758  36.891 -19.585  1.00  0.00        A0 H
ATOM   1740 HH22 ARG A 110      35.348  36.678 -20.827  1.00  0.00        A0 H
ATOM   1741  C   ARG A 110      29.022  40.376 -20.291  1.00  0.00        A0 C
ATOM   1742  O   ARG A 110      28.391  39.454 -20.812  1.00  0.00        A0 O
ATOM   1743  N   GLN A 111      28.438  41.410 -19.685  1.00  0.00        A0 N
ATOM   1744  HN  GLN A 111      28.848  42.257 -19.347  1.00  0.00        A0 H
ATOM   1745  CA  GLN A 111      26.993  41.437 -19.415  1.00  0.00        A0 C
ATOM   1746  HA  GLN A 111      26.509  40.572 -19.869  1.00  0.00        A0 H
ATOM   1747  CB  GLN A 111      26.753  41.397 -17.923  1.00  0.00        A0 C
ATOM   1748  HB1 GLN A 111      27.272  42.248 -17.482  1.00  0.00        A0 H
ATOM   1749  HB2 GLN A 111      25.681  41.501 -17.758  1.00  0.00        A0 H
ATOM   1750  CG  GLN A 111      27.241  40.118 -17.275  1.00  0.00        A0 C
ATOM   1751  HG1 GLN A 111      26.511  39.320 -17.413  1.00  0.00        A0 H
ATOM   1752  HG2 GLN A 111      28.181  39.835 -17.749  1.00  0.00        A0 H
ATOM   1753  CD  GLN A 111      27.481  40.300 -15.800  1.00  0.00        A0 C
ATOM   1754  OE1 GLN A 111      28.414  41.020 -15.382  1.00  0.00        A0 O
ATOM   1755  NE2 GLN A 111      26.627  39.675 -14.993  1.00  0.00        A0 N
ATOM   1756 HE21 GLN A 111      25.972  39.162 -15.547  1.00  0.00        A0 H
ATOM   1757 HE22 GLN A 111      26.865  39.882 -14.044  1.00  0.00        A0 H
ATOM   1758  C   GLN A 111      26.277  42.649 -19.962  1.00  0.00        A0 C
ATOM   1759  O   GLN A 111      26.803  43.758 -19.900  1.00  0.00        A0 O
ATOM   1760  N   ARG A 112      25.065  42.428 -20.476  1.00  0.00        A0 N
ATOM   1761  HN  ARG A 112      24.590  41.558 -20.611  1.00  0.00        A0 H
ATOM   1762  CA  ARG A 112      24.212  43.511 -20.943  1.00  0.00        A0 C
ATOM   1763  HA  ARG A 112      24.804  44.209 -21.535  1.00  0.00        A0 H
ATOM   1764  CB  ARG A 112      23.070  42.983 -21.808  1.00  0.00        A0 C
ATOM   1765  HB1 ARG A 112      22.634  42.159 -21.243  1.00  0.00        A0 H
ATOM   1766  HB2 ARG A 112      22.351  43.800 -21.872  1.00  0.00        A0 H
ATOM   1767  CG  ARG A 112      23.423  42.505 -23.214  1.00  0.00        A0 C
ATOM   1768  HG1 ARG A 112      23.857  43.329 -23.780  1.00  0.00        A0 H
ATOM   1769  HG2 ARG A 112      24.143  41.689 -23.150  1.00  0.00        A0 H
ATOM   1770  CD  ARG A 112      22.159  42.014 -23.919  1.00  0.00        A0 C
ATOM   1771  HD1 ARG A 112      21.461  42.838 -24.064  1.00  0.00        A0 H
ATOM   1772  HD2 ARG A 112      22.409  41.576 -24.885  1.00  0.00        A0 H
ATOM   1773  NE  ARG A 112      21.511  40.989 -23.092  1.00  0.00        A0 N
ATOM   1774  HE  ARG A 112      22.007  40.329 -22.528  1.00  0.00        A0 H
ATOM   1775  CZ  ARG A 112      20.201  40.775 -22.960  1.00  0.00        A0 C
ATOM   1776  NH1 ARG A 112      19.287  41.490 -23.622  1.00  0.00        A0 N
ATOM   1777 HH11 ARG A 112      18.375  41.162 -23.374  1.00  0.00        A0 H
ATOM   1778 HH12 ARG A 112      19.753  42.166 -24.192  1.00  0.00        A0 H
ATOM   1779  NH2 ARG A 112      19.801  39.808 -22.144  1.00  0.00        A0 N
ATOM   1780 HH21 ARG A 112      18.802  39.769 -22.150  1.00  0.00        A0 H
ATOM   1781 HH22 ARG A 112      20.604  39.372 -21.737  1.00  0.00        A0 H
ATOM   1782  C   ARG A 112      23.597  44.207 -19.747  1.00  0.00        A0 C
ATOM   1783  O   ARG A 112      23.371  43.581 -18.708  1.00  0.00        A0 O
ATOM   1784  N   PHE A 113      23.289  45.493 -19.910  1.00  0.00        A0 N
ATOM   1785  HN  PHE A 113      23.457  46.099 -20.688  1.00  0.00        A0 H
ATOM   1786  CA  PHE A 113      22.598  46.245 -18.861  1.00  0.00        A0 C
ATOM   1787  HA  PHE A 113      21.904  45.589 -18.335  1.00  0.00        A0 H
ATOM   1788  CB  PHE A 113      23.596  46.808 -17.853  1.00  0.00        A0 C
ATOM   1789  HB1 PHE A 113      23.106  47.304 -17.015  1.00  0.00        A0 H
ATOM   1790  HB2 PHE A 113      24.176  45.962 -17.484  1.00  0.00        A0 H
ATOM   1791  CG  PHE A 113      24.592  47.801 -18.424  1.00  0.00        A0 C
ATOM   1792  CD1 PHE A 113      24.218  49.112 -18.714  1.00  0.00        A0 C
ATOM   1793  HD1 PHE A 113      23.184  49.417 -18.553  1.00  0.00        A0 H
ATOM   1794  CE1 PHE A 113      25.142  50.023 -19.201  1.00  0.00        A0 C
ATOM   1795  HE1 PHE A 113      24.827  51.038 -19.443  1.00  0.00        A0 H
ATOM   1796  CZ  PHE A 113      26.462  49.646 -19.380  1.00  0.00        A0 C
ATOM   1797  HZ  PHE A 113      27.190  50.366 -19.754  1.00  0.00        A0 H
ATOM   1798  CE2 PHE A 113      26.856  48.358 -19.085  1.00  0.00        A0 C
ATOM   1799  HE2 PHE A 113      27.893  48.057 -19.233  1.00  0.00        A0 H
ATOM   1800  CD2 PHE A 113      25.931  47.444 -18.600  1.00  0.00        A0 C
ATOM   1801  HD2 PHE A 113      26.245  46.431 -18.350  1.00  0.00        A0 H
ATOM   1802  C   PHE A 113      21.635  47.342 -19.329  1.00  0.00        A0 C
ATOM   1803  O   PHE A 113      21.681  47.783 -20.472  1.00  0.00        A0 O
ATOM   1804  N   LYS A 114      20.759  47.739 -18.405  1.00  0.00        A0 N
ATOM   1805  HN  LYS A 114      20.563  47.274 -17.542  1.00  0.00        A0 H
ATOM   1806  CA  LYS A 114      19.927  48.936 -18.500  1.00  0.00        A0 C
ATOM   1807  HA  LYS A 114      19.845  49.255 -19.539  1.00  0.00        A0 H
ATOM   1808  CB  LYS A 114      18.523  48.635 -17.969  1.00  0.00        A0 C
ATOM   1809  HB1 LYS A 114      18.201  47.715 -18.457  1.00  0.00        A0 H
ATOM   1810  HB2 LYS A 114      18.630  48.460 -16.899  1.00  0.00        A0 H
ATOM   1811  CG  LYS A 114      17.480  49.729 -18.204  1.00  0.00        A0 C
ATOM   1812  HG1 LYS A 114      18.010  50.679 -18.276  1.00  0.00        A0 H
ATOM   1813  HG2 LYS A 114      16.988  49.516 -19.153  1.00  0.00        A0 H
ATOM   1814  CD  LYS A 114      16.427  49.814 -17.089  1.00  0.00        A0 C
ATOM   1815  HD1 LYS A 114      16.955  50.080 -16.174  1.00  0.00        A0 H
ATOM   1816  HD2 LYS A 114      15.742  50.618 -17.360  1.00  0.00        A0 H
ATOM   1817  CE  LYS A 114      15.636  48.526 -16.864  1.00  0.00        A0 C
ATOM   1818  HE1 LYS A 114      16.353  47.712 -16.756  1.00  0.00        A0 H
ATOM   1819  HE2 LYS A 114      15.073  48.640 -15.937  1.00  0.00        A0 H
ATOM   1820  NZ  LYS A 114      14.699  48.217 -17.978  1.00  0.00        A0 N
ATOM   1821  HZ1 LYS A 114      14.215  47.367 -17.770  1.00  0.00        A0 H
ATOM   1822  HZ2 LYS A 114      14.045  48.968 -18.071  1.00  0.00        A0 H
ATOM   1823  HZ3 LYS A 114      15.222  48.113 -18.824  1.00  0.00        A0 H
ATOM   1824  C   LYS A 114      20.565  50.010 -17.626  1.00  0.00        A0 C
ATOM   1825  O   LYS A 114      21.009  49.719 -16.511  1.00  0.00        A0 O
ATOM   1826  N   VAL A 115      20.606  51.246 -18.120  1.00  0.00        A0 N
ATOM   1827  HN  VAL A 115      20.318  51.577 -19.019  1.00  0.00        A0 H
ATOM   1828  CA  VAL A 115      21.126  52.378 -17.337  1.00  0.00        A0 C
ATOM   1829  HA  VAL A 115      21.921  52.032 -16.677  1.00  0.00        A0 H
ATOM   1830  CB  VAL A 115      21.681  53.512 -18.224  1.00  0.00        A0 C
ATOM   1831  HB  VAL A 115      20.866  53.912 -18.828  1.00  0.00        A0 H
ATOM   1832  CG1 VAL A 115      22.283  54.629 -17.378  1.00  0.00        A0 C
ATOM   1833 HG11 VAL A 115      23.098  54.229 -16.774  1.00  0.00        A0 H
ATOM   1834 HG12 VAL A 115      22.666  55.414 -18.031  1.00  0.00        A0 H
ATOM   1835 HG13 VAL A 115      21.516  55.043 -16.724  1.00  0.00        A0 H
ATOM   1836  CG2 VAL A 115      22.743  52.980 -19.166  1.00  0.00        A0 C
ATOM   1837 HG21 VAL A 115      22.310  52.211 -19.806  1.00  0.00        A0 H
ATOM   1838 HG22 VAL A 115      23.123  53.794 -19.783  1.00  0.00        A0 H
ATOM   1839 HG23 VAL A 115      23.561  52.552 -18.587  1.00  0.00        A0 H
ATOM   1840  C   VAL A 115      20.010  52.924 -16.453  1.00  0.00        A0 C
ATOM   1841  O   VAL A 115      18.854  53.000 -16.871  1.00  0.00        A0 O
ATOM   1842  N   LEU A 116      20.376  53.291 -15.231  1.00  0.00        A0 N
ATOM   1843  HN  LEU A 116      21.283  53.235 -14.815  1.00  0.00        A0 H
ATOM   1844  CA  LEU A 116      19.443  53.865 -14.263  1.00  0.00        A0 C
ATOM   1845  HA  LEU A 116      18.438  53.881 -14.684  1.00  0.00        A0 H
ATOM   1846  CB  LEU A 116      19.422  53.032 -12.977  1.00  0.00        A0 C
ATOM   1847  HB1 LEU A 116      20.460  53.053 -12.646  1.00  0.00        A0 H
ATOM   1848  HB2 LEU A 116      18.795  53.529 -12.237  1.00  0.00        A0 H
ATOM   1849  CG  LEU A 116      18.966  51.574 -13.138  1.00  0.00        A0 C
ATOM   1850  HG  LEU A 116      19.590  51.092 -13.891  1.00  0.00        A0 H
ATOM   1851  CD1 LEU A 116      19.087  50.819 -11.819  1.00  0.00        A0 C
ATOM   1852 HD11 LEU A 116      18.463  51.300 -11.066  1.00  0.00        A0 H
ATOM   1853 HD12 LEU A 116      18.758  49.789 -11.958  1.00  0.00        A0 H
ATOM   1854 HD13 LEU A 116      20.126  50.827 -11.489  1.00  0.00        A0 H
ATOM   1855  CD2 LEU A 116      17.540  51.491 -13.680  1.00  0.00        A0 C
ATOM   1856 HD21 LEU A 116      17.492  51.977 -14.654  1.00  0.00        A0 H
ATOM   1857 HD22 LEU A 116      17.250  50.445 -13.782  1.00  0.00        A0 H
ATOM   1858 HD23 LEU A 116      16.859  51.991 -12.991  1.00  0.00        A0 H
ATOM   1859  C   LEU A 116      19.822  55.299 -13.958  1.00  0.00        A0 C
ATOM   1860  O   LEU A 116      18.995  56.201 -14.083  1.00  0.00        A0 O
ATOM   1861  N   GLU A 117      21.072  55.503 -13.559  1.00  0.00        A0 N
ATOM   1862  HN  GLU A 117      21.801  54.832 -13.421  1.00  0.00        A0 H
ATOM   1863  CA  GLU A 117      21.585  56.834 -13.245  1.00  0.00        A0 C
ATOM   1864  HA  GLU A 117      20.932  57.598 -13.666  1.00  0.00        A0 H
ATOM   1865  CB  GLU A 117      21.640  57.022 -11.712  1.00  0.00        A0 C
ATOM   1866  HB1 GLU A 117      21.042  56.217 -11.285  1.00  0.00        A0 H
ATOM   1867  HB2 GLU A 117      22.683  56.890 -11.426  1.00  0.00        A0 H
ATOM   1868  CG  GLU A 117      21.132  58.372 -11.185  1.00  0.00        A0 C
ATOM   1869  HG1 GLU A 117      21.997  58.938 -10.840  1.00  0.00        A0 H
ATOM   1870  HG2 GLU A 117      20.674  58.888 -12.028  1.00  0.00        A0 H
ATOM   1871  CD  GLU A 117      20.119  58.251 -10.052  1.00  0.00        A0 C
ATOM   1872  OE1 GLU A 117      19.218  59.117  -9.983  1.00  0.00        A0 O
ATOM   1873  OE2 GLU A 117      20.207  57.302  -9.241  1.00  0.00        A0 O
ATOM   1874  C   GLU A 117      22.955  57.020 -13.903  1.00  0.00        A0 C
ATOM   1875  O   GLU A 117      23.560  56.056 -14.372  1.00  0.00        A0 O
ATOM   1876  N   LEU A 118      23.409  58.272 -13.940  1.00  0.00        A0 N
ATOM   1877  HN  LEU A 118      22.975  59.079 -13.540  1.00  0.00        A0 H
ATOM   1878  CA  LEU A 118      24.661  58.678 -14.597  1.00  0.00        A0 C
ATOM   1879  HA  LEU A 118      25.423  57.917 -14.430  1.00  0.00        A0 H
ATOM   1880  CB  LEU A 118      24.459  58.850 -16.121  1.00  0.00        A0 C
ATOM   1881  HB1 LEU A 118      23.377  58.939 -16.216  1.00  0.00        A0 H
ATOM   1882  HB2 LEU A 118      24.926  59.798 -16.390  1.00  0.00        A0 H
ATOM   1883  CG  LEU A 118      24.964  57.749 -17.057  1.00  0.00        A0 C
ATOM   1884  HG  LEU A 118      24.678  56.782 -16.643  1.00  0.00        A0 H
ATOM   1885  CD1 LEU A 118      24.375  57.898 -18.450  1.00  0.00        A0 C
ATOM   1886 HD11 LEU A 118      24.661  58.865 -18.865  1.00  0.00        A0 H
ATOM   1887 HD12 LEU A 118      24.752  57.102 -19.092  1.00  0.00        A0 H
ATOM   1888 HD13 LEU A 118      23.288  57.835 -18.394  1.00  0.00        A0 H
ATOM   1889  CD2 LEU A 118      26.483  57.767 -17.133  1.00  0.00        A0 C
ATOM   1890 HD21 LEU A 118      26.899  57.604 -16.139  1.00  0.00        A0 H
ATOM   1891 HD22 LEU A 118      26.823  56.977 -17.803  1.00  0.00        A0 H
ATOM   1892 HD23 LEU A 118      26.817  58.733 -17.512  1.00  0.00        A0 H
ATOM   1893  C   LEU A 118      25.181  59.970 -13.946  1.00  0.00        A0 C
ATOM   1894  O   LEU A 118      25.174  61.052 -14.549  1.00  0.00        A0 O
ATOM   1895  N   ARG A 119      25.622  59.845 -12.697  1.00  0.00        A0 N
ATOM   1896  HN  ARG A 119      25.598  59.048 -12.094  1.00  0.00        A0 H
ATOM   1897  CA  ARG A 119      26.255  60.962 -11.987  1.00  0.00        A0 C
ATOM   1898  HA  ARG A 119      25.701  61.875 -12.202  1.00  0.00        A0 H
ATOM   1899  CB  ARG A 119      26.280  60.750 -10.468  1.00  0.00        A0 C
ATOM   1900  HB1 ARG A 119      26.871  59.849 -10.301  1.00  0.00        A0 H
ATOM   1901  HB2 ARG A 119      26.806  61.611 -10.054  1.00  0.00        A0 H
ATOM   1902  CG  ARG A 119      24.921  60.603  -9.779  1.00  0.00        A0 C
ATOM   1903  HG1 ARG A 119      25.002  61.089  -8.807  1.00  0.00        A0 H
ATOM   1904  HG2 ARG A 119      24.194  61.136 -10.391  1.00  0.00        A0 H
ATOM   1905  CD  ARG A 119      24.463  59.154  -9.589  1.00  0.00        A0 C
ATOM   1906  HD1 ARG A 119      23.616  59.158  -8.903  1.00  0.00        A0 H
ATOM   1907  HD2 ARG A 119      24.142  58.775 -10.559  1.00  0.00        A0 H
ATOM   1908  NE  ARG A 119      25.500  58.258  -9.052  1.00  0.00        A0 N
ATOM   1909  HE  ARG A 119      26.450  58.506  -8.865  1.00  0.00        A0 H
ATOM   1910  CZ  ARG A 119      25.316  56.975  -8.736  1.00  0.00        A0 C
ATOM   1911  NH1 ARG A 119      26.337  56.266  -8.266  1.00  0.00        A0 N
ATOM   1912 HH11 ARG A 119      26.028  55.333  -8.082  1.00  0.00        A0 H
ATOM   1913 HH12 ARG A 119      27.146  56.852  -8.219  1.00  0.00        A0 H
ATOM   1914  NH2 ARG A 119      24.126  56.392  -8.873  1.00  0.00        A0 N
ATOM   1915 HH21 ARG A 119      24.196  55.437  -8.585  1.00  0.00        A0 H
ATOM   1916 HH22 ARG A 119      23.474  57.062  -9.228  1.00  0.00        A0 H
ATOM   1917  C   ARG A 119      27.683  61.053 -12.494  1.00  0.00        A0 C
ATOM   1918  O   ARG A 119      28.452  60.114 -12.316  1.00  0.00        A0 O
ATOM   1919  N   THR A 120      28.037  62.169 -13.124  1.00  0.00        A0 N
ATOM   1920  HN  THR A 120      27.509  62.997 -13.313  1.00  0.00        A0 H
ATOM   1921  CA  THR A 120      29.392  62.329 -13.673  1.00  0.00        A0 C
ATOM   1922  HA  THR A 120      29.879  61.361 -13.793  1.00  0.00        A0 H
ATOM   1923  CB  THR A 120      29.447  63.090 -15.039  1.00  0.00        A0 C
ATOM   1924  HB  THR A 120      30.101  62.525 -15.703  1.00  0.00        A0 H
ATOM   1925  CG2 THR A 120      28.060  63.260 -15.704  1.00  0.00        A0 C
ATOM   1926 HG21 THR A 120      27.405  63.825 -15.041  1.00  0.00        A0 H
ATOM   1927 HG22 THR A 120      28.172  63.796 -16.647  1.00  0.00        A0 H
ATOM   1928 HG23 THR A 120      27.625  62.279 -15.894  1.00  0.00        A0 H
ATOM   1929  OG1 THR A 120      30.066  64.367 -14.884  1.00  0.00        A0 O
ATOM   1930  HG1 THR A 120      30.087  64.829 -15.771  1.00  0.00        A0 H
ATOM   1931  C   THR A 120      30.265  62.969 -12.574  1.00  0.00        A0 C
ATOM   1932  O   THR A 120      29.916  64.013 -12.045  1.00  0.00        A0 O
ATOM   1933  N   GLN A 121      31.378  62.325 -12.222  1.00  0.00        A0 N
ATOM   1934  HN  GLN A 121      31.776  61.508 -12.639  1.00  0.00        A0 H
ATOM   1935  CA  GLN A 121      32.230  62.754 -11.098  1.00  0.00        A0 C
ATOM   1936  HA  GLN A 121      31.614  62.989 -10.230  1.00  0.00        A0 H
ATOM   1937  CB  GLN A 121      33.208  61.623 -10.717  1.00  0.00        A0 C
ATOM   1938  HB1 GLN A 121      32.648  60.737 -10.419  1.00  0.00        A0 H
ATOM   1939  HB2 GLN A 121      33.842  61.382 -11.570  1.00  0.00        A0 H
ATOM   1940  CG  GLN A 121      33.778  61.929  -9.954  1.00  0.00        A0 C
ATOM   1941  HG1 GLN A 121      34.356  62.809 -10.235  1.00  0.00        A0 H
ATOM   1942  HG2 GLN A 121      33.161  62.162  -9.086  1.00  0.00        A0 H
ATOM   1943  CD  GLN A 121      34.412  61.196  -9.708  1.00  0.00        A0 C
ATOM   1944  OE1 GLN A 121      34.982  61.501  -8.945  1.00  0.00        A0 O
ATOM   1945  NE2 GLN A 121      34.255  60.413 -10.309  1.00  0.00        A0 N
ATOM   1946 HE21 GLN A 121      33.518  60.636 -10.948  1.00  0.00        A0 H
ATOM   1947 HE22 GLN A 121      34.888  59.680 -10.062  1.00  0.00        A0 H
ATOM   1948  C   GLN A 121      32.986  64.062 -11.418  1.00  0.00        A0 C
ATOM   1949  O   GLN A 121      33.111  64.439 -12.590  1.00  0.00        A0 O
ATOM   1950  N   SER A 122      33.478  64.745 -10.378  1.00  0.00        A0 N
ATOM   1951  HN  SER A 122      33.380  64.541  -9.404  1.00  0.00        A0 H
ATOM   1952  CA  SER A 122      34.288  65.976 -10.534  1.00  0.00        A0 C
ATOM   1953  HA  SER A 122      33.790  66.659 -11.222  1.00  0.00        A0 H
ATOM   1954  CB  SER A 122      34.465  66.679  -9.190  1.00  0.00        A0 C
ATOM   1955  HB1 SER A 122      35.129  67.533  -9.322  1.00  0.00        A0 H
ATOM   1956  HB2 SER A 122      33.492  67.027  -8.842  1.00  0.00        A0 H
ATOM   1957  OG  SER A 122      35.018  65.796  -8.236  1.00  0.00        A0 O
ATOM   1958  HG1 SER A 122      35.123  66.280  -7.367  1.00  0.00        A0 H
ATOM   1959  C   SER A 122      35.666  65.729 -11.168  1.00  0.00        A0 C
ATOM   1960  O   SER A 122      36.272  66.658 -11.704  1.00  0.00        A0 O
ATOM   1961  N   ASP A 123      36.150  64.483 -11.088  1.00  0.00        A0 N
ATOM   1962  HN  ASP A 123      35.804  63.740 -10.515  1.00  0.00        A0 H
ATOM   1963  CA  ASP A 123      37.313  63.993 -11.862  1.00  0.00        A0 C
ATOM   1964  HA  ASP A 123      38.179  64.630 -11.678  1.00  0.00        A0 H
ATOM   1965  CB  ASP A 123      37.661  62.556 -11.438  1.00  0.00        A0 C
ATOM   1966  HB1 ASP A 123      37.909  62.536 -10.377  1.00  0.00        A0 H
ATOM   1967  HB2 ASP A 123      36.810  61.901 -11.624  1.00  0.00        A0 H
ATOM   1968  CG  ASP A 123      38.447  62.241 -11.970  1.00  0.00        A0 C
ATOM   1969  OD1 ASP A 123      39.287  62.476 -11.479  1.00  0.00        A0 O
ATOM   1970  OD2 ASP A 123      38.120  61.802 -12.806  1.00  0.00        A0 O
ATOM   1971  C   ASP A 123      37.125  64.038 -13.394  1.00  0.00        A0 C
ATOM   1972  O   ASP A 123      38.109  64.000 -14.133  1.00  0.00        A0 O
ATOM   1973  N   GLY A 124      35.869  64.098 -13.848  1.00  0.00        A0 N
ATOM   1974  HN  GLY A 124      35.034  64.095 -13.297  1.00  0.00        A0 H
ATOM   1975  CA  GLY A 124      35.502  64.181 -15.276  1.00  0.00        A0 C
ATOM   1976  HA1 GLY A 124      34.767  64.980 -15.378  1.00  0.00        A0 H
ATOM   1977  HA2 GLY A 124      36.403  64.444 -15.830  1.00  0.00        A0 H
ATOM   1978  C   GLY A 124      34.921  62.895 -15.856  1.00  0.00        A0 C
ATOM   1979  O   GLY A 124      34.545  62.855 -17.031  1.00  0.00        A0 O
ATOM   1980  N   ILE A 125      34.835  61.858 -15.024  1.00  0.00        A0 N
ATOM   1981  HN  ILE A 125      34.997  61.858 -14.037  1.00  0.00        A0 H
ATOM   1982  CA  ILE A 125      34.476  60.510 -15.446  1.00  0.00        A0 C
ATOM   1983  HA  ILE A 125      34.457  60.404 -16.531  1.00  0.00        A0 H
ATOM   1984  CB  ILE A 125      35.474  59.483 -14.843  1.00  0.00        A0 C
ATOM   1985  HB  ILE A 125      35.498  59.625 -13.763  1.00  0.00        A0 H
ATOM   1986  CG2 ILE A 125      35.073  58.041 -15.158  1.00  0.00        A0 C
ATOM   1987 HG21 ILE A 125      35.049  57.898 -16.238  1.00  0.00        A0 H
ATOM   1988 HG22 ILE A 125      35.798  57.357 -14.717  1.00  0.00        A0 H
ATOM   1989 HG23 ILE A 125      34.085  57.839 -14.743  1.00  0.00        A0 H
ATOM   1990  CG1 ILE A 125      36.914  59.755 -15.323  1.00  0.00        A0 C
ATOM   1991 HG11 ILE A 125      37.132  60.790 -15.060  1.00  0.00        A0 H
ATOM   1992 HG12 ILE A 125      37.558  59.091 -14.746  1.00  0.00        A0 H
ATOM   1993  CD  ILE A 125      37.169  59.545 -16.805  1.00  0.00        A0 C
ATOM   1994  HD1 ILE A 125      36.526  60.209 -17.383  1.00  0.00        A0 H
ATOM   1995  HD2 ILE A 125      38.213  59.765 -17.029  1.00  0.00        A0 H
ATOM   1996  HD3 ILE A 125      36.952  58.510 -17.069  1.00  0.00        A0 H
ATOM   1997  C   ILE A 125      33.051  60.197 -14.987  1.00  0.00        A0 C
ATOM   1998  O   ILE A 125      32.729  60.362 -13.811  1.00  0.00        A0 O
ATOM   1999  N   GLN A 126      32.217  59.732 -15.919  1.00  0.00        A0 N
ATOM   2000  HN  GLN A 126      32.383  59.611 -16.898  1.00  0.00        A0 H
ATOM   2001  CA  GLN A 126      30.846  59.305 -15.610  1.00  0.00        A0 C
ATOM   2002  HA  GLN A 126      30.374  60.045 -14.963  1.00  0.00        A0 H
ATOM   2003  CB  GLN A 126      30.006  59.161 -16.882  1.00  0.00        A0 C
ATOM   2004  HB1 GLN A 126      30.641  58.705 -17.642  1.00  0.00        A0 H
ATOM   2005  HB2 GLN A 126      29.177  58.491 -16.652  1.00  0.00        A0 H
ATOM   2006  CG  GLN A 126      29.463  60.475 -17.401  1.00  0.00        A0 C
ATOM   2007  HG1 GLN A 126      28.761  60.863 -16.663  1.00  0.00        A0 H
ATOM   2008  HG2 GLN A 126      30.286  61.179 -17.525  1.00  0.00        A0 H
ATOM   2009  CD  GLN A 126      28.744  60.334 -18.725  1.00  0.00        A0 C
ATOM   2010  OE1 GLN A 126      29.231  59.669 -19.637  1.00  0.00        A0 O
ATOM   2011  NE2 GLN A 126      27.583  60.974 -18.847  1.00  0.00        A0 N
ATOM   2012 HE21 GLN A 126      27.381  61.447 -17.990  1.00  0.00        A0 H
ATOM   2013 HE22 GLN A 126      27.218  60.814 -19.764  1.00  0.00        A0 H
ATOM   2014  C   GLN A 126      30.826  57.993 -14.832  1.00  0.00        A0 C
ATOM   2015  O   GLN A 126      31.641  57.105 -15.082  1.00  0.00        A0 O
ATOM   2016  N   GLN A 127      29.890  57.890 -13.895  1.00  0.00        A0 N
ATOM   2017  HN  GLN A 127      29.203  58.571 -13.641  1.00  0.00        A0 H
ATOM   2018  CA  GLN A 127      29.719  56.708 -13.058  1.00  0.00        A0 C
ATOM   2019  HA  GLN A 127      30.383  55.913 -13.398  1.00  0.00        A0 H
ATOM   2020  CB  GLN A 127      30.056  57.037 -11.596  1.00  0.00        A0 C
ATOM   2021  HB1 GLN A 127      29.664  58.036 -11.406  1.00  0.00        A0 H
ATOM   2022  HB2 GLN A 127      29.517  56.313 -10.984  1.00  0.00        A0 H
ATOM   2023  CG  GLN A 127      31.543  56.997 -11.242  1.00  0.00        A0 C
ATOM   2024  HG1 GLN A 127      32.097  57.350 -12.112  1.00  0.00        A0 H
ATOM   2025  HG2 GLN A 127      31.718  57.670 -10.403  1.00  0.00        A0 H
ATOM   2026  CD  GLN A 127      32.055  55.608 -10.868  1.00  0.00        A0 C
ATOM   2027  OE1 GLN A 127      31.280  54.703 -10.566  1.00  0.00        A0 O
ATOM   2028  NE2 GLN A 127      33.374  55.441 -10.875  1.00  0.00        A0 N
ATOM   2029 HE21 GLN A 127      33.809  56.299 -11.148  1.00  0.00        A0 H
ATOM   2030 HE22 GLN A 127      33.585  54.501 -10.605  1.00  0.00        A0 H
ATOM   2031  C   GLN A 127      28.268  56.262 -13.198  1.00  0.00        A0 C
ATOM   2032  O   GLN A 127      27.360  56.925 -12.696  1.00  0.00        A0 O
ATOM   2033  N   ALA A 128      28.063  55.144 -13.891  1.00  0.00        A0 N
ATOM   2034  HN  ALA A 128      28.746  54.512 -14.257  1.00  0.00        A0 H
ATOM   2035  CA  ALA A 128      26.724  54.653 -14.236  1.00  0.00        A0 C
ATOM   2036  HA  ALA A 128      26.039  55.501 -14.212  1.00  0.00        A0 H
ATOM   2037  CB  ALA A 128      26.735  54.079 -15.640  1.00  0.00        A0 C
ATOM   2038  HB1 ALA A 128      27.410  53.224 -15.678  1.00  0.00        A0 H
ATOM   2039  HB2 ALA A 128      25.729  53.760 -15.910  1.00  0.00        A0 H
ATOM   2040  HB3 ALA A 128      27.075  54.841 -16.342  1.00  0.00        A0 H
ATOM   2041  C   ALA A 128      26.203  53.602 -13.265  1.00  0.00        A0 C
ATOM   2042  O   ALA A 128      26.788  52.530 -13.152  1.00  0.00        A0 O
ATOM   2043  N   LYS A 129      25.106  53.914 -12.570  1.00  0.00        A0 N
ATOM   2044  HN  LYS A 129      24.674  54.806 -12.441  1.00  0.00        A0 H
ATOM   2045  CA  LYS A 129      24.330  52.897 -11.845  1.00  0.00        A0 C
ATOM   2046  HA  LYS A 129      25.023  52.208 -11.362  1.00  0.00        A0 H
ATOM   2047  CB  LYS A 129      23.413  53.502 -10.774  1.00  0.00        A0 C
ATOM   2048  HB1 LYS A 129      24.055  53.885  -9.981  1.00  0.00        A0 H
ATOM   2049  HB2 LYS A 129      22.878  54.330 -11.240  1.00  0.00        A0 H
ATOM   2050  CG  LYS A 129      22.406  52.513 -10.182  1.00  0.00        A0 C
ATOM   2051  HG1 LYS A 129      21.704  52.249 -10.973  1.00  0.00        A0 H
ATOM   2052  HG2 LYS A 129      22.961  51.625  -9.878  1.00  0.00        A0 H
ATOM   2053  CD  LYS A 129      21.638  53.067  -8.985  1.00  0.00        A0 C
ATOM   2054  HD1 LYS A 129      21.625  54.154  -9.069  1.00  0.00        A0 H
ATOM   2055  HD2 LYS A 129      20.618  52.687  -9.036  1.00  0.00        A0 H
ATOM   2056  CE  LYS A 129      22.263  52.668  -7.654  1.00  0.00        A0 C
ATOM   2057  HE1 LYS A 129      22.447  51.594  -7.662  1.00  0.00        A0 H
ATOM   2058  HE2 LYS A 129      23.209  53.197  -7.539  1.00  0.00        A0 H
ATOM   2059  NZ  LYS A 129      21.363  53.009  -6.518  1.00  0.00        A0 N
ATOM   2060  HZ1 LYS A 129      21.801  52.735  -5.662  1.00  0.00        A0 H
ATOM   2061  HZ2 LYS A 129      21.199  53.996  -6.517  1.00  0.00        A0 H
ATOM   2062  HZ3 LYS A 129      20.498  52.520  -6.630  1.00  0.00        A0 H
ATOM   2063  C   LYS A 129      23.531  52.118 -12.882  1.00  0.00        A0 C
ATOM   2064  O   LYS A 129      22.934  52.705 -13.782  1.00  0.00        A0 O
ATOM   2065  N   VAL A 130      23.492  50.801 -12.714  1.00  0.00        A0 N
ATOM   2066  HN  VAL A 130      23.587  50.269 -11.873  1.00  0.00        A0 H
ATOM   2067  CA  VAL A 130      23.287  49.886 -13.836  1.00  0.00        A0 C
ATOM   2068  HA  VAL A 130      22.655  50.273 -14.635  1.00  0.00        A0 H
ATOM   2069  CB  VAL A 130      24.690  49.536 -14.433  1.00  0.00        A0 C
ATOM   2070  HB  VAL A 130      25.426  49.678 -13.642  1.00  0.00        A0 H
ATOM   2071  CG1 VAL A 130      24.785  48.121 -14.963  1.00  0.00        A0 C
ATOM   2072 HG11 VAL A 130      24.049  47.979 -15.755  1.00  0.00        A0 H
ATOM   2073 HG12 VAL A 130      25.785  47.948 -15.361  1.00  0.00        A0 H
ATOM   2074 HG13 VAL A 130      24.590  47.416 -14.155  1.00  0.00        A0 H
ATOM   2075  CG2 VAL A 130      25.089  50.530 -15.521  1.00  0.00        A0 C
ATOM   2076 HG21 VAL A 130      25.131  51.534 -15.099  1.00  0.00        A0 H
ATOM   2077 HG22 VAL A 130      26.068  50.262 -15.918  1.00  0.00        A0 H
ATOM   2078 HG23 VAL A 130      24.353  50.505 -16.324  1.00  0.00        A0 H
ATOM   2079  C   VAL A 130      22.501  48.642 -13.395  1.00  0.00        A0 C
ATOM   2080  O   VAL A 130      22.862  48.013 -12.414  1.00  0.00        A0 O
ATOM   2081  N   GLN A 131      21.443  48.305 -14.135  1.00  0.00        A0 N
ATOM   2082  HN  GLN A 131      21.059  48.814 -14.905  1.00  0.00        A0 H
ATOM   2083  CA  GLN A 131      20.642  47.077 -13.922  1.00  0.00        A0 C
ATOM   2084  HA  GLN A 131      20.746  46.743 -12.890  1.00  0.00        A0 H
ATOM   2085  CB  GLN A 131      19.145  47.348 -14.205  1.00  0.00        A0 C
ATOM   2086  HB1 GLN A 131      19.100  48.325 -14.685  1.00  0.00        A0 H
ATOM   2087  HB2 GLN A 131      18.827  46.581 -14.912  1.00  0.00        A0 H
ATOM   2088  CG  GLN A 131      18.220  47.335 -12.989  1.00  0.00        A0 C
ATOM   2089  HG1 GLN A 131      18.814  47.596 -12.113  1.00  0.00        A0 H
ATOM   2090  HG2 GLN A 131      17.436  48.079 -13.131  1.00  0.00        A0 H
ATOM   2091  CD  GLN A 131      17.567  45.980 -12.748  1.00  0.00        A0 C
ATOM   2092  OE1 GLN A 131      16.849  45.467 -13.605  1.00  0.00        A0 O
ATOM   2093  NE2 GLN A 131      17.802  45.401 -11.574  1.00  0.00        A0 N
ATOM   2094 HE21 GLN A 131      18.407  45.988 -11.037  1.00  0.00        A0 H
ATOM   2095 HE22 GLN A 131      17.312  44.530 -11.537  1.00  0.00        A0 H
ATOM   2096  C   GLN A 131      21.132  45.942 -14.832  1.00  0.00        A0 C
ATOM   2097  O   GLN A 131      21.052  46.053 -16.056  1.00  0.00        A0 O
ATOM   2098  N   ILE A 132      21.625  44.852 -14.248  1.00  0.00        A0 N
ATOM   2099  HN  ILE A 132      21.717  44.632 -13.277  1.00  0.00        A0 H
ATOM   2100  CA  ILE A 132      22.143  43.736 -15.041  1.00  0.00        A0 C
ATOM   2101  HA  ILE A 132      22.739  44.113 -15.872  1.00  0.00        A0 H
ATOM   2102  CB  ILE A 132      22.991  42.759 -14.202  1.00  0.00        A0 C
ATOM   2103  HB  ILE A 132      22.390  42.410 -13.363  1.00  0.00        A0 H
ATOM   2104  CG2 ILE A 132      23.445  41.563 -15.034  1.00  0.00        A0 C
ATOM   2105 HG21 ILE A 132      24.047  41.911 -15.873  1.00  0.00        A0 H
ATOM   2106 HG22 ILE A 132      24.041  40.893 -14.414  1.00  0.00        A0 H
ATOM   2107 HG23 ILE A 132      22.572  41.029 -15.410  1.00  0.00        A0 H
ATOM   2108  CG1 ILE A 132      24.214  43.462 -13.598  1.00  0.00        A0 C
ATOM   2109 HG11 ILE A 132      23.843  44.371 -13.124  1.00  0.00        A0 H
ATOM   2110 HG12 ILE A 132      24.609  42.790 -12.836  1.00  0.00        A0 H
ATOM   2111  CD  ILE A 132      25.317  43.818 -14.580  1.00  0.00        A0 C
ATOM   2112  HD1 ILE A 132      24.923  44.490 -15.342  1.00  0.00        A0 H
ATOM   2113  HD2 ILE A 132      26.132  44.310 -14.049  1.00  0.00        A0 H
ATOM   2114  HD3 ILE A 132      25.689  42.910 -15.054  1.00  0.00        A0 H
ATOM   2115  C   ILE A 132      20.959  42.995 -15.630  1.00  0.00        A0 C
ATOM   2116  O   ILE A 132      20.089  42.553 -14.895  1.00  0.00        A0 O
ATOM   2117  N   LEU A 133      20.925  42.868 -16.952  1.00  0.00        A0 N
ATOM   2118  HN  LEU A 133      21.585  43.161 -17.643  1.00  0.00        A0 H
ATOM   2119  CA  LEU A 133      19.802  42.218 -17.614  1.00  0.00        A0 C
ATOM   2120  HA  LEU A 133      18.879  42.479 -17.097  1.00  0.00        A0 H
ATOM   2121  CB  LEU A 133      19.684  42.652 -19.070  1.00  0.00        A0 C
ATOM   2122  HB1 LEU A 133      20.612  42.285 -19.509  1.00  0.00        A0 H
ATOM   2123  HB2 LEU A 133      18.840  42.124 -19.513  1.00  0.00        A0 H
ATOM   2124  CG  LEU A 133      19.549  44.138 -19.342  1.00  0.00        A0 C
ATOM   2125  HG  LEU A 133      20.432  44.664 -18.980  1.00  0.00        A0 H
ATOM   2126  CD1 LEU A 133      19.416  44.344 -20.840  1.00  0.00        A0 C
ATOM   2127 HD11 LEU A 133      18.533  43.818 -21.203  1.00  0.00        A0 H
ATOM   2128 HD12 LEU A 133      19.318  45.408 -21.054  1.00  0.00        A0 H
ATOM   2129 HD13 LEU A 133      20.302  43.954 -21.341  1.00  0.00        A0 H
ATOM   2130  CD2 LEU A 133      18.383  44.760 -18.597  1.00  0.00        A0 C
ATOM   2131 HD21 LEU A 133      18.524  44.626 -17.524  1.00  0.00        A0 H
ATOM   2132 HD22 LEU A 133      18.331  45.824 -18.826  1.00  0.00        A0 H
ATOM   2133 HD23 LEU A 133      17.456  44.277 -18.904  1.00  0.00        A0 H
ATOM   2134  C   LEU A 133      19.994  40.723 -17.577  1.00  0.00        A0 C
ATOM   2135  O   LEU A 133      21.093  40.255 -17.859  1.00  0.00        A0 O
ATOM   2136  N   PRO A 134      18.923  39.965 -17.270  1.00  0.00        A0 N
ATOM   2137  CD  PRO A 134      17.519  40.395 -17.112  1.00  0.00        A0 C
ATOM   2138  HD1 PRO A 134      17.231  40.992 -17.977  1.00  0.00        A0 H
ATOM   2139  HD2 PRO A 134      17.432  40.999 -16.209  1.00  0.00        A0 H
ATOM   2140  CG  PRO A 134      16.749  39.109 -17.017  1.00  0.00        A0 C
ATOM   2141  HG1 PRO A 134      16.300  38.879 -17.983  1.00  0.00        A0 H
ATOM   2142  HG2 PRO A 134      15.965  39.206 -16.266  1.00  0.00        A0 H
ATOM   2143  CB  PRO A 134      17.740  38.075 -16.619  1.00  0.00        A0 C
ATOM   2144  HB1 PRO A 134      17.405  37.128 -17.041  1.00  0.00        A0 H
ATOM   2145  HB2 PRO A 134      17.910  37.955 -15.549  1.00  0.00        A0 H
ATOM   2146  CA  PRO A 134      19.027  38.521 -17.304  1.00  0.00        A0 C
ATOM   2147  HA  PRO A 134      19.938  38.218 -16.787  1.00  0.00        A0 H
ATOM   2148  C   PRO A 134      19.072  38.025 -18.746  1.00  0.00        A0 C
ATOM   2149  O   PRO A 134      18.638  38.729 -19.657  1.00  0.00        A0 O
ATOM   2150  N   GLU A 135      19.591  36.820 -18.939  1.00  0.00        A0 N
ATOM   2151  HN  GLU A 135      19.931  36.171 -18.258  1.00  0.00        A0 H
ATOM   2152  CA  GLU A 135      19.747  36.238 -20.270  1.00  0.00        A0 C
ATOM   2153  HA  GLU A 135      19.582  36.994 -21.038  1.00  0.00        A0 H
ATOM   2154  CB  GLU A 135      21.172  35.693 -20.418  1.00  0.00        A0 C
ATOM   2155  HB1 GLU A 135      21.832  36.401 -19.916  1.00  0.00        A0 H
ATOM   2156  HB2 GLU A 135      21.198  34.738 -19.894  1.00  0.00        A0 H
ATOM   2157  CG  GLU A 135      21.636  35.497 -21.850  1.00  0.00        A0 C
ATOM   2158  HG1 GLU A 135      22.593  34.976 -21.826  1.00  0.00        A0 H
ATOM   2159  HG2 GLU A 135      20.891  34.865 -22.333  1.00  0.00        A0 H
ATOM   2160  CD  GLU A 135      21.784  36.795 -22.633  1.00  0.00        A0 C
ATOM   2161  OE1 GLU A 135      22.413  37.754 -22.120  1.00  0.00        A0 O
ATOM   2162  OE2 GLU A 135      21.279  36.840 -23.780  1.00  0.00        A0 O
ATOM   2163  C   GLU A 135      18.690  35.153 -20.504  1.00  0.00        A0 C
ATOM   2164  O   GLU A 135      18.916  33.979 -20.203  1.00  0.00        A0 O
ATOM   2165  N   CYS A 136      17.541  35.569 -21.043  1.00  0.00        A0 N
ATOM   2166  HN  CYS A 136      17.324  36.488 -21.371  1.00  0.00        A0 H
ATOM   2167  CA  CYS A 136      16.365  34.695 -21.245  1.00  0.00        A0 C
ATOM   2168  HA  CYS A 136      15.912  34.457 -20.282  1.00  0.00        A0 H
ATOM   2169  CB  CYS A 136      15.314  35.399 -22.122  1.00  0.00        A0 C
ATOM   2170  HB1 CYS A 136      14.835  36.196 -21.552  1.00  0.00        A0 H
ATOM   2171  HB2 CYS A 136      15.796  35.822 -23.003  1.00  0.00        A0 H
ATOM   2172  SG  CYS A 136      13.967  34.342 -22.742  1.00  0.00        A0 S
ATOM   2173  HG1 CYS A 136      13.333  35.302 -23.409  1.00  0.00        A0 H
ATOM   2174  C   CYS A 136      16.679  33.316 -21.846  1.00  0.00        A0 C
ATOM   2175  O   CYS A 136      17.148  33.213 -22.985  1.00  0.00        A0 O
ATOM   2176  N   VAL A 137      16.389  32.275 -21.063  1.00  0.00        A0 N
ATOM   2177  HN  VAL A 137      16.029  32.300 -20.130  1.00  0.00        A0 H
ATOM   2178  CA  VAL A 137      16.563  30.872 -21.472  1.00  0.00        A0 C
ATOM   2179  HA  VAL A 137      16.865  30.790 -22.516  1.00  0.00        A0 H
ATOM   2180  CB  VAL A 137      17.581  30.089 -20.597  1.00  0.00        A0 C
ATOM   2181  HB  VAL A 137      17.343  29.026 -20.643  1.00  0.00        A0 H
ATOM   2182  CG1 VAL A 137      19.001  30.312 -21.098  1.00  0.00        A0 C
ATOM   2183 HG11 VAL A 137      19.240  31.374 -21.052  1.00  0.00        A0 H
ATOM   2184 HG12 VAL A 137      19.699  29.756 -20.473  1.00  0.00        A0 H
ATOM   2185 HG13 VAL A 137      19.082  29.966 -22.128  1.00  0.00        A0 H
ATOM   2186  CG2 VAL A 137      17.462  30.441 -19.112  1.00  0.00        A0 C
ATOM   2187 HG21 VAL A 137      16.459  30.200 -18.760  1.00  0.00        A0 H
ATOM   2188 HG22 VAL A 137      18.194  29.868 -18.543  1.00  0.00        A0 H
ATOM   2189 HG23 VAL A 137      17.648  31.506 -18.974  1.00  0.00        A0 H
ATOM   2190  C   VAL A 137      15.209  30.172 -21.425  1.00  0.00        A0 C
ATOM   2191  O   VAL A 137      14.489  30.277 -20.434  1.00  0.00        A0 O
ATOM   2192  N   LEU A 138      14.865  29.482 -22.512  1.00  0.00        A0 N
ATOM   2193  HN  LEU A 138      15.376  29.379 -23.365  1.00  0.00        A0 H
ATOM   2194  CA  LEU A 138      13.614  28.733 -22.614  1.00  0.00        A0 C
ATOM   2195  HA  LEU A 138      13.031  28.882 -21.705  1.00  0.00        A0 H
ATOM   2196  CB  LEU A 138      12.780  29.191 -23.811  1.00  0.00        A0 C
ATOM   2197  HB1 LEU A 138      13.411  28.911 -24.655  1.00  0.00        A0 H
ATOM   2198  HB2 LEU A 138      11.879  28.578 -23.812  1.00  0.00        A0 H
ATOM   2199  CG  LEU A 138      12.393  30.666 -23.932  1.00  0.00        A0 C
ATOM   2200  HG  LEU A 138      13.285  31.264 -24.117  1.00  0.00        A0 H
ATOM   2201  CD1 LEU A 138      11.419  30.836 -25.091  1.00  0.00        A0 C
ATOM   2202 HD11 LEU A 138      10.526  30.238 -24.907  1.00  0.00        A0 H
ATOM   2203 HD12 LEU A 138      11.140  31.886 -25.181  1.00  0.00        A0 H
ATOM   2204 HD13 LEU A 138      11.892  30.506 -26.016  1.00  0.00        A0 H
ATOM   2205  CD2 LEU A 138      11.787  31.222 -22.652  1.00  0.00        A0 C
ATOM   2206 HD21 LEU A 138      12.508  31.132 -21.839  1.00  0.00        A0 H
ATOM   2207 HD22 LEU A 138      11.532  32.272 -22.796  1.00  0.00        A0 H
ATOM   2208 HD23 LEU A 138      10.887  30.661 -22.402  1.00  0.00        A0 H
ATOM   2209  C   LEU A 138      13.951  27.266 -22.786  1.00  0.00        A0 C
ATOM   2210  O   LEU A 138      15.025  26.942 -23.302  1.00  0.00        A0 O
ATOM   2211  N   PRO A 139      13.035  26.366 -22.376  1.00  0.00        A0 N
ATOM   2212  CD  PRO A 139      11.689  26.564 -21.811  1.00  0.00        A0 C
ATOM   2213  HD1 PRO A 139      10.987  26.786 -22.615  1.00  0.00        A0 H
ATOM   2214  HD2 PRO A 139      11.710  27.397 -21.108  1.00  0.00        A0 H
ATOM   2215  CG  PRO A 139      11.400  25.258 -21.140  1.00  0.00        A0 C
ATOM   2216  HG1 PRO A 139      10.374  24.976 -21.377  1.00  0.00        A0 H
ATOM   2217  HG2 PRO A 139      11.497  25.402 -20.064  1.00  0.00        A0 H
ATOM   2218  CB  PRO A 139      12.377  24.233 -21.633  1.00  0.00        A0 C
ATOM   2219  HB1 PRO A 139      11.817  23.457 -22.155  1.00  0.00        A0 H
ATOM   2220  HB2 PRO A 139      12.959  23.782 -20.829  1.00  0.00        A0 H
ATOM   2221  CA  PRO A 139      13.314  24.954 -22.618  1.00  0.00        A0 C
ATOM   2222  HA  PRO A 139      14.365  24.770 -22.396  1.00  0.00        A0 H
ATOM   2223  C   PRO A 139      13.021  24.555 -24.070  1.00  0.00        A0 C
ATOM   2224  O   PRO A 139      12.631  25.397 -24.889  1.00  0.00        A0 O
ATOM   2225  N   SER A 140      13.214  23.278 -24.380  1.00  0.00        A0 N
ATOM   2226  HN  SER A 140      13.582  22.535 -23.821  1.00  0.00        A0 H
ATOM   2227  CA  SER A 140      12.880  22.758 -25.699  1.00  0.00        A0 C
ATOM   2228  HA  SER A 140      13.473  23.271 -26.456  1.00  0.00        A0 H
ATOM   2229  CB  SER A 140      13.174  21.254 -25.782  1.00  0.00        A0 C
ATOM   2230  HB1 SER A 140      14.239  21.104 -25.605  1.00  0.00        A0 H
ATOM   2231  HB2 SER A 140      12.603  20.751 -25.002  1.00  0.00        A0 H
ATOM   2232  OG  SER A 140      12.823  20.712 -27.051  1.00  0.00        A0 O
ATOM   2233  HG1 SER A 140      13.032  19.734 -27.056  1.00  0.00        A0 H
ATOM   2234  C   SER A 140      11.408  23.022 -25.987  1.00  0.00        A0 C
ATOM   2235  O   SER A 140      10.593  23.097 -25.067  1.00  0.00        A0 O
ATOM   2236  N   THR A 141      11.082  23.184 -27.265  1.00  0.00        A0 N
ATOM   2237  HN  THR A 141      11.686  23.261 -28.058  1.00  0.00        A0 H
ATOM   2238  CA  THR A 141       9.690  23.278 -27.714  1.00  0.00        A0 C
ATOM   2239  HA  THR A 141       9.207  24.124 -27.225  1.00  0.00        A0 H
ATOM   2240  CB  THR A 141       9.607  23.478 -29.242  1.00  0.00        A0 C
ATOM   2241  HB  THR A 141       8.576  23.328 -29.563  1.00  0.00        A0 H
ATOM   2242  CG2 THR A 141      10.054  24.870 -29.621  1.00  0.00        A0 C
ATOM   2243 HG21 THR A 141      11.085  25.021 -29.301  1.00  0.00        A0 H
ATOM   2244 HG22 THR A 141       9.988  24.991 -30.702  1.00  0.00        A0 H
ATOM   2245 HG23 THR A 141       9.412  25.604 -29.134  1.00  0.00        A0 H
ATOM   2246  OG1 THR A 141      10.450  22.529 -29.910  1.00  0.00        A0 O
ATOM   2247  HG1 THR A 141      10.384  22.673 -30.897  1.00  0.00        A0 H
ATOM   2248  C   THR A 141       8.877  22.036 -27.311  1.00  0.00        A0 C
ATOM   2249  O   THR A 141       7.703  22.145 -26.964  1.00  0.00        A0 O
ATOM   2250  N   MET A 142       9.524  20.872 -27.334  1.00  0.00        A0 N
ATOM   2251  HN  MET A 142      10.478  20.704 -27.581  1.00  0.00        A0 H
ATOM   2252  CA  MET A 142       8.891  19.596 -26.979  1.00  0.00        A0 C
ATOM   2253  HA  MET A 142       7.862  19.568 -27.338  1.00  0.00        A0 H
ATOM   2254  CB  MET A 142       9.668  18.450 -27.632  1.00  0.00        A0 C
ATOM   2255  HB1 MET A 142      10.697  18.523 -27.280  1.00  0.00        A0 H
ATOM   2256  HB2 MET A 142       9.226  17.521 -27.271  1.00  0.00        A0 H
ATOM   2257  CG  MET A 142       9.651  18.462 -29.151  1.00  0.00        A0 C
ATOM   2258  HG1 MET A 142       9.932  19.459 -29.491  1.00  0.00        A0 H
ATOM   2259  HG2 MET A 142      10.382  17.737 -29.510  1.00  0.00        A0 H
ATOM   2260  SD  MET A 142       8.030  18.045 -29.814  1.00  0.00        A0 S
ATOM   2261  CE  MET A 142       7.408  19.679 -30.235  1.00  0.00        A0 C
ATOM   2262  HE1 MET A 142       8.071  20.144 -30.964  1.00  0.00        A0 H
ATOM   2263  HE2 MET A 142       6.408  19.589 -30.660  1.00  0.00        A0 H
ATOM   2264  HE3 MET A 142       7.367  20.295 -29.337  1.00  0.00        A0 H
ATOM   2265  C   MET A 142       8.749  19.296 -25.479  1.00  0.00        A0 C
ATOM   2266  O   MET A 142       7.939  18.451 -25.107  1.00  0.00        A0 O
ATOM   2267  N   SER A 143       9.521  19.977 -24.634  1.00  0.00        A0 N
ATOM   2268  HN  SER A 143      10.122  20.748 -24.843  1.00  0.00        A0 H
ATOM   2269  CA  SER A 143       9.607  19.677 -23.187  1.00  0.00        A0 C
ATOM   2270  HA  SER A 143      10.058  18.697 -23.031  1.00  0.00        A0 H
ATOM   2271  CB  SER A 143      10.476  20.731 -22.496  1.00  0.00        A0 C
ATOM   2272  HB1 SER A 143      10.579  20.468 -21.443  1.00  0.00        A0 H
ATOM   2273  HB2 SER A 143      11.460  20.740 -22.965  1.00  0.00        A0 H
ATOM   2274  OG  SER A 143       9.888  22.016 -22.607  1.00  0.00        A0 O
ATOM   2275  HG1 SER A 143      10.475  22.683 -22.148  1.00  0.00        A0 H
ATOM   2276  C   SER A 143       8.257  19.584 -22.462  1.00  0.00        A0 C
ATOM   2277  O   SER A 143       8.035  18.683 -21.653  1.00  0.00        A0 O
ATOM   2278  N   ALA A 144       7.369  20.525 -22.760  1.00  0.00        A0 N
ATOM   2279  HN  ALA A 144       7.477  21.313 -23.366  1.00  0.00        A0 H
ATOM   2280  CA  ALA A 144       6.020  20.535 -22.204  1.00  0.00        A0 C
ATOM   2281  HA  ALA A 144       6.074  20.438 -21.120  1.00  0.00        A0 H
ATOM   2282  CB  ALA A 144       5.339  21.855 -22.541  1.00  0.00        A0 C
ATOM   2283  HB1 ALA A 144       5.269  21.962 -23.623  1.00  0.00        A0 H
ATOM   2284  HB2 ALA A 144       4.338  21.869 -22.109  1.00  0.00        A0 H
ATOM   2285  HB3 ALA A 144       5.922  22.680 -22.132  1.00  0.00        A0 H
ATOM   2286  C   ALA A 144       5.186  19.358 -22.732  1.00  0.00        A0 C
ATOM   2287  O   ALA A 144       4.706  18.525 -21.969  1.00  0.00        A0 O
ATOM   2288  N   VAL A 145       5.045  19.292 -24.047  1.00  0.00        A0 N
ATOM   2289  HN  VAL A 145       5.499  19.841 -24.749  1.00  0.00        A0 H
ATOM   2290  CA  VAL A 145       4.146  18.344 -24.694  1.00  0.00        A0 C
ATOM   2291  HA  VAL A 145       3.177  18.240 -24.206  1.00  0.00        A0 H
ATOM   2292  CB  VAL A 145       3.915  18.769 -26.170  1.00  0.00        A0 C
ATOM   2293  HB  VAL A 145       3.785  19.851 -26.193  1.00  0.00        A0 H
ATOM   2294  CG1 VAL A 145       5.075  18.378 -27.073  1.00  0.00        A0 C
ATOM   2295 HG11 VAL A 145       5.205  17.296 -27.051  1.00  0.00        A0 H
ATOM   2296 HG12 VAL A 145       4.865  18.697 -28.094  1.00  0.00        A0 H
ATOM   2297 HG13 VAL A 145       5.987  18.860 -26.723  1.00  0.00        A0 H
ATOM   2298  CG2 VAL A 145       2.604  18.215 -26.696  1.00  0.00        A0 C
ATOM   2299 HG21 VAL A 145       1.780  18.593 -26.091  1.00  0.00        A0 H
ATOM   2300 HG22 VAL A 145       2.466  18.527 -27.731  1.00  0.00        A0 H
ATOM   2301 HG23 VAL A 145       2.622  17.126 -26.645  1.00  0.00        A0 H
ATOM   2302  C   VAL A 145       4.594  16.870 -24.582  1.00  0.00        A0 C
ATOM   2303  O   VAL A 145       3.749  15.974 -24.508  1.00  0.00        A0 O
ATOM   2304  N   GLN A 146       5.912  16.650 -24.548  1.00  0.00        A0 N
ATOM   2305  HN  GLN A 146       6.616  17.359 -24.510  1.00  0.00        A0 H
ATOM   2306  CA  GLN A 146       6.570  15.314 -24.560  1.00  0.00        A0 C
ATOM   2307  HA  GLN A 146       6.655  14.937 -25.579  1.00  0.00        A0 H
ATOM   2308  CB  GLN A 146       7.988  15.453 -23.965  1.00  0.00        A0 C
ATOM   2309  HB1 GLN A 146       8.411  16.353 -24.412  1.00  0.00        A0 H
ATOM   2310  HB2 GLN A 146       7.847  15.611 -22.896  1.00  0.00        A0 H
ATOM   2311  CG  GLN A 146       8.941  14.280 -24.184  1.00  0.00        A0 C
ATOM   2312  HG1 GLN A 146       9.824  14.422 -23.560  1.00  0.00        A0 H
ATOM   2313  HG2 GLN A 146       8.421  13.373 -23.876  1.00  0.00        A0 H
ATOM   2314  CD  GLN A 146       9.387  14.117 -25.626  1.00  0.00        A0 C
ATOM   2315  OE1 GLN A 146       9.578  15.097 -26.348  1.00  0.00        A0 O
ATOM   2316  NE2 GLN A 146       9.573  12.870 -26.049  1.00  0.00        A0 N
ATOM   2317 HE21 GLN A 146       9.360  12.238 -25.304  1.00  0.00        A0 H
ATOM   2318 HE22 GLN A 146       9.877  12.891 -27.002  1.00  0.00        A0 H
ATOM   2319  C   GLN A 146       5.848  14.160 -23.834  1.00  0.00        A0 C
ATOM   2320  O   GLN A 146       5.461  14.293 -22.674  1.00  0.00        A0 O
ATOM   2321  N   LEU A 147       5.687  13.032 -24.529  1.00  0.00        A0 N
ATOM   2322  HN  LEU A 147       5.844  12.878 -25.505  1.00  0.00        A0 H
ATOM   2323  CA  LEU A 147       5.225  11.773 -23.912  1.00  0.00        A0 C
ATOM   2324  HA  LEU A 147       4.287  11.955 -23.387  1.00  0.00        A0 H
ATOM   2325  CB  LEU A 147       4.994  10.670 -24.966  1.00  0.00        A0 C
ATOM   2326  HB1 LEU A 147       5.634  10.981 -25.792  1.00  0.00        A0 H
ATOM   2327  HB2 LEU A 147       5.398   9.763 -24.516  1.00  0.00        A0 H
ATOM   2328  CG  LEU A 147       3.582  10.394 -25.491  1.00  0.00        A0 C
ATOM   2329  HG  LEU A 147       2.977   9.990 -24.679  1.00  0.00        A0 H
ATOM   2330  CD1 LEU A 147       2.950  11.657 -26.007  1.00  0.00        A0 C
ATOM   2331 HD11 LEU A 147       3.555  12.061 -26.819  1.00  0.00        A0 H
ATOM   2332 HD12 LEU A 147       1.948  11.438 -26.375  1.00  0.00        A0 H
ATOM   2333 HD13 LEU A 147       2.889  12.389 -25.201  1.00  0.00        A0 H
ATOM   2334  CD2 LEU A 147       3.610   9.359 -26.607  1.00  0.00        A0 C
ATOM   2335 HD21 LEU A 147       4.031   8.427 -26.229  1.00  0.00        A0 H
ATOM   2336 HD22 LEU A 147       2.595   9.180 -26.963  1.00  0.00        A0 H
ATOM   2337 HD23 LEU A 147       4.223   9.727 -27.429  1.00  0.00        A0 H
ATOM   2338  C   LEU A 147       6.264  11.288 -22.912  1.00  0.00        A0 C
ATOM   2339  O   LEU A 147       7.455  11.334 -23.193  1.00  0.00        A0 O
ATOM   2340  N   GLU A 148       5.807  10.766 -21.780  1.00  0.00        A0 N
ATOM   2341  HN  GLU A 148       4.865  10.567 -21.510  1.00  0.00        A0 H
ATOM   2342  CA  GLU A 148       6.712  10.381 -20.682  1.00  0.00        A0 C
ATOM   2343  HA  GLU A 148       7.547  11.081 -20.656  1.00  0.00        A0 H
ATOM   2344  CB  GLU A 148       6.018  10.393 -19.311  1.00  0.00        A0 C
ATOM   2345  HB1 GLU A 148       5.509   9.434 -19.216  1.00  0.00        A0 H
ATOM   2346  HB2 GLU A 148       6.811  10.459 -18.566  1.00  0.00        A0 H
ATOM   2347  CG  GLU A 148       5.018  11.523 -19.090  1.00  0.00        A0 C
ATOM   2348  HG1 GLU A 148       5.024  11.840 -18.047  1.00  0.00        A0 H
ATOM   2349  HG2 GLU A 148       5.352  12.346 -19.722  1.00  0.00        A0 H
ATOM   2350  CD  GLU A 148       3.610  11.119 -19.488  1.00  0.00        A0 C
ATOM   2351  OE1 GLU A 148       3.043  11.714 -20.434  1.00  0.00        A0 O
ATOM   2352  OE2 GLU A 148       3.096  10.162 -18.880  1.00  0.00        A0 O
ATOM   2353  C   GLU A 148       7.357   9.011 -20.932  1.00  0.00        A0 C
ATOM   2354  O   GLU A 148       8.422   8.717 -20.388  1.00  0.00        A0 O
ATOM   2355  N   SER A 149       6.707   8.178 -21.743  1.00  0.00        A0 N
ATOM   2356  HN  SER A 149       5.784   8.262 -22.119  1.00  0.00        A0 H
ATOM   2357  CA  SER A 149       7.308   6.932 -22.227  1.00  0.00        A0 C
ATOM   2358  HA  SER A 149       7.733   6.379 -21.390  1.00  0.00        A0 H
ATOM   2359  CB  SER A 149       6.255   6.055 -22.909  1.00  0.00        A0 C
ATOM   2360  HB1 SER A 149       6.723   5.118 -23.211  1.00  0.00        A0 H
ATOM   2361  HB2 SER A 149       5.456   5.849 -22.196  1.00  0.00        A0 H
ATOM   2362  OG  SER A 149       5.716   6.701 -24.047  1.00  0.00        A0 O
ATOM   2363  HG1 SER A 149       5.034   6.103 -24.468  1.00  0.00        A0 H
ATOM   2364  C   SER A 149       8.467   7.211 -23.188  1.00  0.00        A0 C
ATOM   2365  O   SER A 149       9.421   6.428 -23.259  1.00  0.00        A0 O
ATOM   2366  N   LEU A 150       8.368   8.327 -23.919  1.00  0.00        A0 N
ATOM   2367  HN  LEU A 150       7.605   8.973 -23.941  1.00  0.00        A0 H
ATOM   2368  CA  LEU A 150       9.415   8.792 -24.842  1.00  0.00        A0 C
ATOM   2369  HA  LEU A 150      10.019   7.950 -25.182  1.00  0.00        A0 H
ATOM   2370  CB  LEU A 150       8.767   9.456 -26.064  1.00  0.00        A0 C
ATOM   2371  HB1 LEU A 150       8.388  10.395 -25.661  1.00  0.00        A0 H
ATOM   2372  HB2 LEU A 150       9.560   9.664 -26.782  1.00  0.00        A0 H
ATOM   2373  CG  LEU A 150       7.628   8.703 -26.764  1.00  0.00        A0 C
ATOM   2374  HG  LEU A 150       6.782   8.614 -26.083  1.00  0.00        A0 H
ATOM   2375  CD1 LEU A 150       7.199   9.461 -28.008  1.00  0.00        A0 C
ATOM   2376 HD11 LEU A 150       8.045   9.550 -28.690  1.00  0.00        A0 H
ATOM   2377 HD12 LEU A 150       6.390   8.922 -28.501  1.00  0.00        A0 H
ATOM   2378 HD13 LEU A 150       6.854  10.456 -27.727  1.00  0.00        A0 H
ATOM   2379  CD2 LEU A 150       8.006   7.277 -27.129  1.00  0.00        A0 C
ATOM   2380 HD21 LEU A 150       8.264   6.726 -26.225  1.00  0.00        A0 H
ATOM   2381 HD22 LEU A 150       7.163   6.792 -27.621  1.00  0.00        A0 H
ATOM   2382 HD23 LEU A 150       8.862   7.289 -27.803  1.00  0.00        A0 H
ATOM   2383  C   LEU A 150      10.463   9.742 -24.222  1.00  0.00        A0 C
ATOM   2384  O   LEU A 150      11.320  10.258 -24.943  1.00  0.00        A0 O
ATOM   2385  N   ASN A 151      10.395   9.984 -22.910  1.00  0.00        A0 N
ATOM   2386  HN  ASN A 151       9.664   9.758 -22.266  1.00  0.00        A0 H
ATOM   2387  CA  ASN A 151      11.477  10.670 -22.185  1.00  0.00        A0 C
ATOM   2388  HA  ASN A 151      11.611  11.666 -22.608  1.00  0.00        A0 H
ATOM   2389  CB  ASN A 151      11.171  10.811 -20.678  1.00  0.00        A0 C
ATOM   2390  HB1 ASN A 151      10.791   9.864 -20.295  1.00  0.00        A0 H
ATOM   2391  HB2 ASN A 151      12.120  11.043 -20.195  1.00  0.00        A0 H
ATOM   2392  CG  ASN A 151      10.165  11.917 -20.337  1.00  0.00        A0 C
ATOM   2393  OD1 ASN A 151       9.491  11.815 -19.313  1.00  0.00        A0 O
ATOM   2394  ND2 ASN A 151      10.080  12.981 -21.141  1.00  0.00        A0 N
ATOM   2395 HD21 ASN A 151      10.709  12.860 -21.909  1.00  0.00        A0 H
ATOM   2396 HD22 ASN A 151       9.410  13.621 -20.765  1.00  0.00        A0 H
ATOM   2397  C   ASN A 151      12.792   9.917 -22.327  1.00  0.00        A0 C
ATOM   2398  O   ASN A 151      13.827  10.515 -22.622  1.00  0.00        A0 O
ATOM   2399  N   LYS A 152      12.719   8.598 -22.155  1.00  0.00        A0 N
ATOM   2400  HN  LYS A 152      11.897   8.049 -22.002  1.00  0.00        A0 H
ATOM   2401  CA  LYS A 152      13.892   7.711 -22.165  1.00  0.00        A0 C
ATOM   2402  HA  LYS A 152      14.574   7.983 -21.359  1.00  0.00        A0 H
ATOM   2403  CB  LYS A 152      13.449   6.256 -21.962  1.00  0.00        A0 C
ATOM   2404  HB1 LYS A 152      12.749   6.028 -22.766  1.00  0.00        A0 H
ATOM   2405  HB2 LYS A 152      14.342   5.640 -22.072  1.00  0.00        A0 H
ATOM   2406  CG  LYS A 152      12.791   5.961 -20.617  1.00  0.00        A0 C
ATOM   2407  HG1 LYS A 152      13.546   6.058 -19.837  1.00  0.00        A0 H
ATOM   2408  HG2 LYS A 152      12.002   6.695 -20.452  1.00  0.00        A0 H
ATOM   2409  CD  LYS A 152      12.194   4.554 -20.576  1.00  0.00        A0 C
ATOM   2410  HD1 LYS A 152      11.866   4.296 -21.583  1.00  0.00        A0 H
ATOM   2411  HD2 LYS A 152      12.977   3.864 -20.261  1.00  0.00        A0 H
ATOM   2412  CE  LYS A 152      11.014   4.455 -19.617  1.00  0.00        A0 C
ATOM   2413  HE1 LYS A 152      10.873   3.405 -19.362  1.00  0.00        A0 H
ATOM   2414  HE2 LYS A 152      11.262   5.017 -18.716  1.00  0.00        A0 H
ATOM   2415  NZ  LYS A 152       9.756   4.996 -20.209  1.00  0.00        A0 N
ATOM   2416  HZ1 LYS A 152       9.017   4.907 -19.541  1.00  0.00        A0 H
ATOM   2417  HZ2 LYS A 152       9.893   5.959 -20.440  1.00  0.00        A0 H
ATOM   2418  HZ3 LYS A 152       9.534   4.476 -21.034  1.00  0.00        A0 H
ATOM   2419  C   LYS A 152      14.764   7.815 -23.434  1.00  0.00        A0 C
ATOM   2420  O   LYS A 152      15.957   7.516 -23.379  1.00  0.00        A0 O
ATOM   2421  N   CYS A 153      14.173   8.243 -24.554  1.00  0.00        A0 N
ATOM   2422  HN  CYS A 153      13.227   8.547 -24.665  1.00  0.00        A0 H
ATOM   2423  CA  CYS A 153      14.862   8.335 -25.852  1.00  0.00        A0 C
ATOM   2424  HA  CYS A 153      15.774   7.738 -25.846  1.00  0.00        A0 H
ATOM   2425  CB  CYS A 153      13.931   7.797 -26.947  1.00  0.00        A0 C
ATOM   2426  HB1 CYS A 153      13.179   8.543 -27.205  1.00  0.00        A0 H
ATOM   2427  HB2 CYS A 153      14.504   7.537 -27.837  1.00  0.00        A0 H
ATOM   2428  SG  CYS A 153      13.021   6.308 -26.484  1.00  0.00        A0 S
ATOM   2429  HG1 CYS A 153      12.372   6.178 -27.637  1.00  0.00        A0 H
ATOM   2430  C   CYS A 153      15.351   9.738 -26.274  1.00  0.00        A0 C
ATOM   2431  O   CYS A 153      15.743   9.916 -27.430  1.00  0.00        A0 O
ATOM   2432  N   GLN A 154      15.352  10.713 -25.360  1.00  0.00        A0 N
ATOM   2433  HN  GLN A 154      15.144  10.663 -24.383  1.00  0.00        A0 H
ATOM   2434  CA  GLN A 154      15.691  12.113 -25.710  1.00  0.00        A0 C
ATOM   2435  HA  GLN A 154      15.275  12.350 -26.689  1.00  0.00        A0 H
ATOM   2436  CB  GLN A 154      15.122  13.106 -24.681  1.00  0.00        A0 C
ATOM   2437  HB1 GLN A 154      15.452  12.768 -23.699  1.00  0.00        A0 H
ATOM   2438  HB2 GLN A 154      15.566  14.077 -24.899  1.00  0.00        A0 H
ATOM   2439  CG  GLN A 154      13.602  13.229 -24.691  1.00  0.00        A0 C
ATOM   2440  HG1 GLN A 154      13.201  12.294 -24.301  1.00  0.00        A0 H
ATOM   2441  HG2 GLN A 154      13.298  14.052 -24.044  1.00  0.00        A0 H
ATOM   2442  CD  GLN A 154      13.025  13.464 -26.079  1.00  0.00        A0 C
ATOM   2443  OE1 GLN A 154      12.353  12.594 -26.634  1.00  0.00        A0 O
ATOM   2444  NE2 GLN A 154      13.310  14.628 -26.658  1.00  0.00        A0 N
ATOM   2445 HE21 GLN A 154      13.863  15.177 -26.031  1.00  0.00        A0 H
ATOM   2446 HE22 GLN A 154      12.897  14.649 -27.568  1.00  0.00        A0 H
ATOM   2447  C   GLN A 154      17.186  12.373 -25.924  1.00  0.00        A0 C
ATOM   2448  O   GLN A 154      17.553  13.183 -26.778  1.00  0.00        A0 O
ATOM   2449  N   ILE A 155      18.040  11.707 -25.151  1.00  0.00        A0 N
ATOM   2450  HN  ILE A 155      17.855  11.115 -24.367  1.00  0.00        A0 H
ATOM   2451  CA  ILE A 155      19.488  11.765 -25.375  1.00  0.00        A0 C
ATOM   2452  HA  ILE A 155      19.773  12.749 -25.748  1.00  0.00        A0 H
ATOM   2453  CB  ILE A 155      20.286  11.451 -24.085  1.00  0.00        A0 C
ATOM   2454  HB  ILE A 155      19.993  10.467 -23.719  1.00  0.00        A0 H
ATOM   2455  CG2 ILE A 155      21.787  11.463 -24.364  1.00  0.00        A0 C
ATOM   2456 HG21 ILE A 155      22.081  12.447 -24.730  1.00  0.00        A0 H
ATOM   2457 HG22 ILE A 155      22.330  11.240 -23.445  1.00  0.00        A0 H
ATOM   2458 HG23 ILE A 155      22.023  10.711 -25.116  1.00  0.00        A0 H
ATOM   2459  CG1 ILE A 155      19.918  12.477 -22.998  1.00  0.00        A0 C
ATOM   2460 HG11 ILE A 155      20.013  13.456 -23.467  1.00  0.00        A0 H
ATOM   2461 HG12 ILE A 155      18.872  12.292 -22.754  1.00  0.00        A0 H
ATOM   2462  CD  ILE A 155      20.747  12.442 -21.729  1.00  0.00        A0 C
ATOM   2463  HD1 ILE A 155      21.793  12.628 -21.973  1.00  0.00        A0 H
ATOM   2464  HD2 ILE A 155      20.393  13.210 -21.042  1.00  0.00        A0 H
ATOM   2465  HD3 ILE A 155      20.652  11.463 -21.259  1.00  0.00        A0 H
ATOM   2466  C   ILE A 155      19.834  10.793 -26.507  1.00  0.00        A0 C
ATOM   2467  O   ILE A 155      19.296   9.687 -26.559  1.00  0.00        A0 O
ATOM   2468  N   PHE A 156      20.718  11.221 -27.409  1.00  0.00        A0 N
ATOM   2469  HN  PHE A 156      21.183  12.106 -27.444  1.00  0.00        A0 H
ATOM   2470  CA  PHE A 156      21.160  10.402 -28.548  1.00  0.00        A0 C
ATOM   2471  HA  PHE A 156      20.694   9.418 -28.494  1.00  0.00        A0 H
ATOM   2472  CB  PHE A 156      20.766  11.059 -29.877  1.00  0.00        A0 C
ATOM   2473  HB1 PHE A 156      21.469  11.862 -30.098  1.00  0.00        A0 H
ATOM   2474  HB2 PHE A 156      20.782  10.330 -30.687  1.00  0.00        A0 H
ATOM   2475  CG  PHE A 156      19.396  11.674 -29.879  1.00  0.00        A0 C
ATOM   2476  CD1 PHE A 156      18.260  10.870 -29.892  1.00  0.00        A0 C
ATOM   2477  HD1 PHE A 156      18.373   9.786 -29.895  1.00  0.00        A0 H
ATOM   2478  CE1 PHE A 156      16.994  11.435 -29.901  1.00  0.00        A0 C
ATOM   2479  HE1 PHE A 156      16.112  10.795 -29.904  1.00  0.00        A0 H
ATOM   2480  CZ  PHE A 156      16.850  12.817 -29.906  1.00  0.00        A0 C
ATOM   2481  HZ  PHE A 156      15.856  13.263 -29.913  1.00  0.00        A0 H
ATOM   2482  CE2 PHE A 156      17.975  13.629 -29.902  1.00  0.00        A0 C
ATOM   2483  HE2 PHE A 156      17.866  14.714 -29.908  1.00  0.00        A0 H
ATOM   2484  CD2 PHE A 156      19.239  13.059 -29.890  1.00  0.00        A0 C
ATOM   2485  HD2 PHE A 156      20.124  13.695 -29.889  1.00  0.00        A0 H
ATOM   2486  C   PHE A 156      22.681  10.222 -28.542  1.00  0.00        A0 C
ATOM   2487  O   PHE A 156      23.383  10.914 -27.801  1.00  0.00        A0 O
ATOM   2488  N   PRO A 157      23.196   9.285 -29.366  1.00  0.00        A0 N
ATOM   2489  CD  PRO A 157      22.553   8.029 -29.789  1.00  0.00        A0 C
ATOM   2490  HD1 PRO A 157      21.989   8.199 -30.706  1.00  0.00        A0 H
ATOM   2491  HD2 PRO A 157      21.877   7.683 -29.006  1.00  0.00        A0 H
ATOM   2492  CG  PRO A 157      23.712   7.106 -29.990  1.00  0.00        A0 C
ATOM   2493  HG1 PRO A 157      23.458   6.347 -30.730  1.00  0.00        A0 H
ATOM   2494  HG2 PRO A 157      23.968   6.622 -29.048  1.00  0.00        A0 H
ATOM   2495  CB  PRO A 157      24.826   7.974 -30.462  1.00  0.00        A0 C
ATOM   2496  HB1 PRO A 157      24.716   8.099 -31.539  1.00  0.00        A0 H
ATOM   2497  HB2 PRO A 157      25.823   7.592 -30.241  1.00  0.00        A0 H
ATOM   2498  CA  PRO A 157      24.613   9.321 -29.755  1.00  0.00        A0 C
ATOM   2499  HA  PRO A 157      25.219   9.433 -28.856  1.00  0.00        A0 H
ATOM   2500  C   PRO A 157      24.895  10.490 -30.711  1.00  0.00        A0 C
ATOM   2501  O   PRO A 157      24.045  10.826 -31.543  1.00  0.00        A0 O
ATOM   2502  N   SER A 158      26.079  11.089 -30.597  1.00  0.00        A0 N
ATOM   2503  HN  SER A 158      26.867  10.822 -30.042  1.00  0.00        A0 H
ATOM   2504  CA  SER A 158      26.407  12.322 -31.333  1.00  0.00        A0 C
ATOM   2505  HA  SER A 158      25.533  12.972 -31.366  1.00  0.00        A0 H
ATOM   2506  CB  SER A 158      27.555  13.078 -30.648  1.00  0.00        A0 C
ATOM   2507  HB1 SER A 158      27.931  13.833 -31.338  1.00  0.00        A0 H
ATOM   2508  HB2 SER A 158      27.163  13.566 -29.756  1.00  0.00        A0 H
ATOM   2509  OG  SER A 158      28.608  12.206 -30.284  1.00  0.00        A0 O
ATOM   2510  HG1 SER A 158      29.332  12.736 -29.843  1.00  0.00        A0 H
ATOM   2511  C   SER A 158      26.716  12.110 -32.825  1.00  0.00        A0 C
ATOM   2512  O   SER A 158      27.046  11.004 -33.264  1.00  0.00        A0 O
ATOM   2513  N   SER A 159      26.916  14.300 -43.171  1.00  0.00        A0 N
ATOM   2514  HN  SER A 159      27.715  13.726 -43.347  1.00  0.00        A0 H
ATOM   2515  CA  SER A 159      25.950  13.541 -42.380  1.00  0.00        A0 C
ATOM   2516  HA  SER A 159      25.708  12.606 -42.884  1.00  0.00        A0 H
ATOM   2517  CB  SER A 159      26.538  13.216 -40.999  1.00  0.00        A0 C
ATOM   2518  HB1 SER A 159      25.816  12.614 -40.448  1.00  0.00        A0 H
ATOM   2519  HB2 SER A 159      27.456  12.645 -41.139  1.00  0.00        A0 H
ATOM   2520  OG  SER A 159      26.824  14.398 -40.267  1.00  0.00        A0 O
ATOM   2521  HG1 SER A 159      27.204  14.146 -39.377  1.00  0.00        A0 H
ATOM   2522  C   SER A 159      24.609  14.284 -42.252  1.00  0.00        A0 C
ATOM   2523  O   SER A 159      24.166  14.616 -41.153  1.00  0.00        A0 O
ATOM   2524  N   TYR A 160      23.976  14.537 -43.395  1.00  0.00        A0 N
ATOM   2525  HN  TYR A 160      24.271  14.328 -44.327  1.00  0.00        A0 H
ATOM   2526  CA  TYR A 160      22.664  15.205 -43.445  1.00  0.00        A0 C
ATOM   2527  HA  TYR A 160      22.596  15.938 -42.641  1.00  0.00        A0 H
ATOM   2528  CB  TYR A 160      22.466  15.933 -44.796  1.00  0.00        A0 C
ATOM   2529  HB1 TYR A 160      22.143  16.935 -44.515  1.00  0.00        A0 H
ATOM   2530  HB2 TYR A 160      23.444  15.988 -45.274  1.00  0.00        A0 H
ATOM   2531  CG  TYR A 160      21.460  15.329 -45.767  1.00  0.00        A0 C
ATOM   2532  CD1 TYR A 160      21.666  14.069 -46.341  1.00  0.00        A0 C
ATOM   2533  HD1 TYR A 160      22.565  13.511 -46.078  1.00  0.00        A0 H
ATOM   2534  CE1 TYR A 160      20.747  13.527 -47.233  1.00  0.00        A0 C
ATOM   2535  HE1 TYR A 160      20.911  12.538 -47.661  1.00  0.00        A0 H
ATOM   2536  CZ  TYR A 160      19.613  14.256 -47.580  1.00  0.00        A0 C
ATOM   2537  OH  TYR A 160      18.699  13.731 -48.466  1.00  0.00        A0 O
ATOM   2538  HH  TYR A 160      17.956  14.388 -48.595  1.00  0.00        A0 H
ATOM   2539  CE2 TYR A 160      19.394  15.511 -47.038  1.00  0.00        A0 C
ATOM   2540  HE2 TYR A 160      18.507  16.082 -47.311  1.00  0.00        A0 H
ATOM   2541  CD2 TYR A 160      20.313  16.041 -46.142  1.00  0.00        A0 C
ATOM   2542  HD2 TYR A 160      20.150  17.030 -45.715  1.00  0.00        A0 H
ATOM   2543  C   TYR A 160      21.517  14.224 -43.132  1.00  0.00        A0 C
ATOM   2544  O   TYR A 160      20.419  14.646 -42.764  1.00  0.00        A0 O
ATOM   2545  N   LYS A 161      21.781  12.928 -43.307  1.00  0.00        A0 N
ATOM   2546  HN  LYS A 161      22.592  12.519 -43.725  1.00  0.00        A0 H
ATOM   2547  CA  LYS A 161      20.865  11.855 -42.887  1.00  0.00        A0 C
ATOM   2548  HA  LYS A 161      19.856  12.076 -43.236  1.00  0.00        A0 H
ATOM   2549  CB  LYS A 161      21.305  10.502 -43.477  1.00  0.00        A0 C
ATOM   2550  HB1 LYS A 161      20.486   9.806 -43.298  1.00  0.00        A0 H
ATOM   2551  HB2 LYS A 161      21.423  10.656 -44.550  1.00  0.00        A0 H
ATOM   2552  CG  LYS A 161      22.601   9.924 -42.899  1.00  0.00        A0 C
ATOM   2553  HG1 LYS A 161      23.331  10.732 -42.853  1.00  0.00        A0 H
ATOM   2554  HG2 LYS A 161      22.385   9.572 -41.890  1.00  0.00        A0 H
ATOM   2555  CD  LYS A 161      23.168   8.771 -43.731  1.00  0.00        A0 C
ATOM   2556  HD1 LYS A 161      23.968   8.317 -43.147  1.00  0.00        A0 H
ATOM   2557  HD2 LYS A 161      22.364   8.048 -43.868  1.00  0.00        A0 H
ATOM   2558  CE  LYS A 161      23.712   9.194 -45.097  1.00  0.00        A0 C
ATOM   2559  HE1 LYS A 161      24.082   8.291 -45.582  1.00  0.00        A0 H
ATOM   2560  HE2 LYS A 161      22.869   9.590 -45.663  1.00  0.00        A0 H
ATOM   2561  NZ  LYS A 161      24.800  10.213 -45.047  1.00  0.00        A0 N
ATOM   2562  HZ1 LYS A 161      25.090  10.426 -45.980  1.00  0.00        A0 H
ATOM   2563  HZ2 LYS A 161      24.453  11.038 -44.601  1.00  0.00        A0 H
ATOM   2564  HZ3 LYS A 161      25.570   9.842 -44.527  1.00  0.00        A0 H
ATOM   2565  C   LYS A 161      20.743  11.744 -41.361  1.00  0.00        A0 C
ATOM   2566  O   LYS A 161      19.712  11.300 -40.851  1.00  0.00        A0 O
ATOM   2567  N   TRP A 162      21.802  12.125 -40.645  1.00  0.00        A0 N
ATOM   2568  HN  TRP A 162      22.708  12.397 -40.970  1.00  0.00        A0 H
ATOM   2569  CA  TRP A 162      21.777  12.202 -39.180  1.00  0.00        A0 C
ATOM   2570  HA  TRP A 162      21.453  11.245 -38.770  1.00  0.00        A0 H
ATOM   2571  CB  TRP A 162      23.166  12.528 -38.624  1.00  0.00        A0 C
ATOM   2572  HB1 TRP A 162      23.891  11.807 -39.002  1.00  0.00        A0 H
ATOM   2573  HB2 TRP A 162      23.479  13.535 -38.898  1.00  0.00        A0 H
ATOM   2574  CG  TRP A 162      23.226  12.453 -37.136  1.00  0.00        A0 C
ATOM   2575  CD1 TRP A 162      23.573  11.370 -36.391  1.00  0.00        A0 C
ATOM   2576  HD1 TRP A 162      23.846  10.467 -36.936  1.00  0.00        A0 H
ATOM   2577  NE1 TRP A 162      23.498  11.670 -35.052  1.00  0.00        A0 N
ATOM   2578  HE1 TRP A 162      23.760  10.863 -34.522  1.00  0.00        A0 H
ATOM   2579  CE2 TRP A 162      23.091  12.970 -34.908  1.00  0.00        A0 C
ATOM   2580  CZ2 TRP A 162      22.869  13.729 -33.745  1.00  0.00        A0 C
ATOM   2581  HZ2 TRP A 162      23.033  13.254 -32.778  1.00  0.00        A0 H
ATOM   2582  CH2 TRP A 162      22.457  15.031 -33.902  1.00  0.00        A0 C
ATOM   2583  HH2 TRP A 162      22.274  15.649 -33.023  1.00  0.00        A0 H
ATOM   2584  CZ3 TRP A 162      22.264  15.589 -35.180  1.00  0.00        A0 C
ATOM   2585  HZ3 TRP A 162      21.938  16.622 -35.299  1.00  0.00        A0 H
ATOM   2586  CE3 TRP A 162      22.486  14.830 -36.341  1.00  0.00        A0 C
ATOM   2587  HE3 TRP A 162      22.320  15.304 -37.308  1.00  0.00        A0 H
ATOM   2588  CD2 TRP A 162      22.909  13.497 -36.205  1.00  0.00        A0 C
ATOM   2589  C   TRP A 162      20.781  13.249 -38.678  1.00  0.00        A0 C
ATOM   2590  O   TRP A 162      20.067  13.007 -37.705  1.00  0.00        A0 O
ATOM   2591  N   TRP A 163      20.765  14.414 -39.326  1.00  0.00        A0 N
ATOM   2592  HN  TRP A 163      21.330  14.705 -40.098  1.00  0.00        A0 H
ATOM   2593  CA  TRP A 163      19.849  15.504 -38.967  1.00  0.00        A0 C
ATOM   2594  HA  TRP A 163      19.886  15.672 -37.891  1.00  0.00        A0 H
ATOM   2595  CB  TRP A 163      20.239  16.811 -39.682  1.00  0.00        A0 C
ATOM   2596  HB1 TRP A 163      20.488  16.590 -40.720  1.00  0.00        A0 H
ATOM   2597  HB2 TRP A 163      19.452  17.564 -39.650  1.00  0.00        A0 H
ATOM   2598  CG  TRP A 163      21.453  17.436 -39.074  1.00  0.00        A0 C
ATOM   2599  CD1 TRP A 163      22.732  17.354 -39.532  1.00  0.00        A0 C
ATOM   2600  HD1 TRP A 163      22.888  16.789 -40.451  1.00  0.00        A0 H
ATOM   2601  NE1 TRP A 163      23.583  18.034 -38.693  1.00  0.00        A0 N
ATOM   2602  HE1 TRP A 163      24.514  17.968 -39.051  1.00  0.00        A0 H
ATOM   2603  CE2 TRP A 163      22.858  18.565 -37.659  1.00  0.00        A0 C
ATOM   2604  CZ2 TRP A 163      23.276  19.327 -36.561  1.00  0.00        A0 C
ATOM   2605  HZ2 TRP A 163      24.336  19.562 -36.463  1.00  0.00        A0 H
ATOM   2606  CH2 TRP A 163      22.314  19.733 -35.670  1.00  0.00        A0 C
ATOM   2607  HH2 TRP A 163      22.601  20.333 -34.806  1.00  0.00        A0 H
ATOM   2608  CZ3 TRP A 163      20.957  19.391 -35.845  1.00  0.00        A0 C
ATOM   2609  HZ3 TRP A 163      20.199  19.715 -35.132  1.00  0.00        A0 H
ATOM   2610  CE3 TRP A 163      20.544  18.627 -36.937  1.00  0.00        A0 C
ATOM   2611  HE3 TRP A 163      19.484  18.392 -37.033  1.00  0.00        A0 H
ATOM   2612  CD2 TRP A 163      21.507  18.204 -37.864  1.00  0.00        A0 C
ATOM   2613  C   TRP A 163      18.370  15.179 -39.205  1.00  0.00        A0 C
ATOM   2614  O   TRP A 163      17.508  15.748 -38.538  1.00  0.00        A0 O
ATOM   2615  N   GLN A 164      18.082  14.273 -40.140  1.00  0.00        A0 N
ATOM   2616  HN  GLN A 164      18.697  13.813 -40.781  1.00  0.00        A0 H
ATOM   2617  CA  GLN A 164      16.711  13.795 -40.367  1.00  0.00        A0 C
ATOM   2618  HA  GLN A 164      16.025  14.642 -40.361  1.00  0.00        A0 H
ATOM   2619  CB  GLN A 164      16.593  13.082 -41.708  1.00  0.00        A0 C
ATOM   2620  HB1 GLN A 164      17.468  12.440 -41.813  1.00  0.00        A0 H
ATOM   2621  HB2 GLN A 164      15.694  12.467 -41.671  1.00  0.00        A0 H
ATOM   2622  CG  GLN A 164      16.512  14.022 -42.892  1.00  0.00        A0 C
ATOM   2623  HG1 GLN A 164      15.566  14.562 -42.847  1.00  0.00        A0 H
ATOM   2624  HG2 GLN A 164      17.338  14.733 -42.857  1.00  0.00        A0 H
ATOM   2625  CD  GLN A 164      16.577  13.269 -44.205  1.00  0.00        A0 C
ATOM   2626  OE1 GLN A 164      15.887  12.265 -44.383  1.00  0.00        A0 O
ATOM   2627  NE2 GLN A 164      17.414  13.737 -45.127  1.00  0.00        A0 N
ATOM   2628 HE21 GLN A 164      17.867  14.554 -44.771  1.00  0.00        A0 H
ATOM   2629 HE22 GLN A 164      17.371  13.149 -45.935  1.00  0.00        A0 H
ATOM   2630  C   GLN A 164      16.250  12.851 -39.271  1.00  0.00        A0 C
ATOM   2631  O   GLN A 164      15.112  12.946 -38.818  1.00  0.00        A0 O
ATOM   2632  N   LYS A 165      17.124  11.924 -38.883  1.00  0.00        A0 N
ATOM   2633  HN  LYS A 165      18.024  11.719 -39.267  1.00  0.00        A0 H
ATOM   2634  CA  LYS A 165      16.865  11.016 -37.763  1.00  0.00        A0 C
ATOM   2635  HA  LYS A 165      15.901  10.526 -37.901  1.00  0.00        A0 H
ATOM   2636  CB  LYS A 165      17.956   9.939 -37.680  1.00  0.00        A0 C
ATOM   2637  HB1 LYS A 165      17.972   9.360 -38.603  1.00  0.00        A0 H
ATOM   2638  HB2 LYS A 165      18.928  10.410 -37.530  1.00  0.00        A0 H
ATOM   2639  CG  LYS A 165      17.757   9.333 -36.910  1.00  0.00        A0 C
ATOM   2640  HG1 LYS A 165      17.742   9.907 -35.984  1.00  0.00        A0 H
ATOM   2641  HG2 LYS A 165      16.788   8.857 -37.057  1.00  0.00        A0 H
ATOM   2642  CD  LYS A 165      18.468   8.632 -36.856  1.00  0.00        A0 C
ATOM   2643  HD1 LYS A 165      18.485   8.052 -37.779  1.00  0.00        A0 H
ATOM   2644  HD2 LYS A 165      19.439   9.103 -36.706  1.00  0.00        A0 H
ATOM   2645  CE  LYS A 165      18.269   8.026 -36.085  1.00  0.00        A0 C
ATOM   2646  HE1 LYS A 165      18.255   8.601 -35.159  1.00  0.00        A0 H
ATOM   2647  HE2 LYS A 165      17.299   7.550 -36.232  1.00  0.00        A0 H
ATOM   2648  NZ  LYS A 165      18.980   7.324 -36.031  1.00  0.00        A0 N
ATOM   2649  HZ1 LYS A 165      18.781   6.718 -35.261  1.00  0.00        A0 H
ATOM   2650  HZ2 LYS A 165      18.987   6.801 -36.884  1.00  0.00        A0 H
ATOM   2651  HZ3 LYS A 165      19.866   7.768 -35.896  1.00  0.00        A0 H
ATOM   2652  C   LYS A 165      16.739  11.784 -36.434  1.00  0.00        A0 C
ATOM   2653  O   LYS A 165      15.900  11.443 -35.595  1.00  0.00        A0 O
ATOM   2654  N   TYR A 166      17.576  12.811 -36.265  1.00  0.00        A0 N
ATOM   2655  HN  TYR A 166      18.349  13.066 -36.846  1.00  0.00        A0 H
ATOM   2656  CA  TYR A 166      17.482  13.765 -35.147  1.00  0.00        A0 C
ATOM   2657  HA  TYR A 166      17.583  13.240 -34.197  1.00  0.00        A0 H
ATOM   2658  CB  TYR A 166      18.607  14.809 -35.253  1.00  0.00        A0 C
ATOM   2659  HB1 TYR A 166      19.526  14.256 -35.060  1.00  0.00        A0 H
ATOM   2660  HB2 TYR A 166      18.614  15.178 -36.279  1.00  0.00        A0 H
ATOM   2661  CG  TYR A 166      18.512  15.987 -34.291  1.00  0.00        A0 C
ATOM   2662  CD1 TYR A 166      17.768  17.126 -34.620  1.00  0.00        A0 C
ATOM   2663  HD1 TYR A 166      17.250  17.155 -35.579  1.00  0.00        A0 H
ATOM   2664  CE1 TYR A 166      17.682  18.206 -33.752  1.00  0.00        A0 C
ATOM   2665  HE1 TYR A 166      17.090  19.082 -34.017  1.00  0.00        A0 H
ATOM   2666  CZ  TYR A 166      18.358  18.166 -32.544  1.00  0.00        A0 C
ATOM   2667  OH  TYR A 166      18.277  19.235 -31.681  1.00  0.00        A0 O
ATOM   2668  HH  TYR A 166      18.821  19.037 -30.866  1.00  0.00        A0 H
ATOM   2669  CE2 TYR A 166      19.111  17.055 -32.200  1.00  0.00        A0 C
ATOM   2670  HE2 TYR A 166      19.642  17.026 -31.249  1.00  0.00        A0 H
ATOM   2671  CD2 TYR A 166      19.188  15.978 -33.070  1.00  0.00        A0 C
ATOM   2672  HD2 TYR A 166      19.784  15.105 -32.805  1.00  0.00        A0 H
ATOM   2673  C   TYR A 166      16.128  14.468 -35.142  1.00  0.00        A0 C
ATOM   2674  O   TYR A 166      15.454  14.520 -34.118  1.00  0.00        A0 O
ATOM   2675  N   GLN A 167      15.757  15.021 -36.290  1.00  0.00        A0 N
ATOM   2676  HN  GLN A 167      16.247  15.046 -37.161  1.00  0.00        A0 H
ATOM   2677  CA  GLN A 167      14.483  15.720 -36.441  1.00  0.00        A0 C
ATOM   2678  HA  GLN A 167      14.405  16.506 -35.689  1.00  0.00        A0 H
ATOM   2679  CB  GLN A 167      14.373  16.358 -37.829  1.00  0.00        A0 C
ATOM   2680  HB1 GLN A 167      15.363  16.720 -38.108  1.00  0.00        A0 H
ATOM   2681  HB2 GLN A 167      14.059  15.582 -38.528  1.00  0.00        A0 H
ATOM   2682  CG  GLN A 167      13.382  17.510 -37.873  1.00  0.00        A0 C
ATOM   2683  HG1 GLN A 167      12.510  17.215 -37.290  1.00  0.00        A0 H
ATOM   2684  HG2 GLN A 167      13.840  18.390 -37.421  1.00  0.00        A0 H
ATOM   2685  CD  GLN A 167      12.931  17.865 -39.270  1.00  0.00        A0 C
ATOM   2686  OE1 GLN A 167      13.055  19.012 -39.695  1.00  0.00        A0 O
ATOM   2687  NE2 GLN A 167      12.386  16.888 -39.990  1.00  0.00        A0 N
ATOM   2688 HE21 GLN A 167      12.387  16.046 -39.450  1.00  0.00        A0 H
ATOM   2689 HE22 GLN A 167      12.118  17.252 -40.882  1.00  0.00        A0 H
ATOM   2690  C   GLN A 167      13.276  14.806 -36.185  1.00  0.00        A0 C
ATOM   2691  O   GLN A 167      12.318  15.221 -35.534  1.00  0.00        A0 O
ATOM   2692  N   LYS A 168      13.326  13.575 -36.696  1.00  0.00        A0 N
ATOM   2693  HN  LYS A 168      14.031  13.163 -37.273  1.00  0.00        A0 H
ATOM   2694  CA  LYS A 168      12.263  12.583 -36.456  1.00  0.00        A0 C
ATOM   2695  HA  LYS A 168      11.293  13.031 -36.671  1.00  0.00        A0 H
ATOM   2696  CB  LYS A 168      12.444  11.346 -37.355  1.00  0.00        A0 C
ATOM   2697  HB1 LYS A 168      12.405  11.644 -38.403  1.00  0.00        A0 H
ATOM   2698  HB2 LYS A 168      13.405  10.877 -37.146  1.00  0.00        A0 H
ATOM   2699  CG  LYS A 168      11.708  10.696 -37.166  1.00  0.00        A0 C
ATOM   2700  HG1 LYS A 168      11.745  10.392 -36.120  1.00  0.00        A0 H
ATOM   2701  HG2 LYS A 168      10.744  11.160 -37.376  1.00  0.00        A0 H
ATOM   2702  CD  LYS A 168      11.825   9.893 -37.750  1.00  0.00        A0 C
ATOM   2703  HD1 LYS A 168      11.787  10.192 -38.798  1.00  0.00        A0 H
ATOM   2704  HD2 LYS A 168      12.786   9.423 -37.541  1.00  0.00        A0 H
ATOM   2705  CE  LYS A 168      11.089   9.243 -37.562  1.00  0.00        A0 C
ATOM   2706  HE1 LYS A 168      11.122   8.941 -36.515  1.00  0.00        A0 H
ATOM   2707  HE2 LYS A 168      10.126   9.708 -37.775  1.00  0.00        A0 H
ATOM   2708  NZ  LYS A 168      11.207   8.439 -38.145  1.00  0.00        A0 N
ATOM   2709  HZ1 LYS A 168      10.471   7.789 -37.957  1.00  0.00        A0 H
ATOM   2710  HZ2 LYS A 168      11.172   8.725 -39.103  1.00  0.00        A0 H
ATOM   2711  HZ3 LYS A 168      12.092   8.019 -37.947  1.00  0.00        A0 H
ATOM   2712  C   LYS A 168      12.201  12.175 -34.978  1.00  0.00        A0 C
ATOM   2713  O   LYS A 168      11.113  12.079 -34.412  1.00  0.00        A0 O
ATOM   2714  N   ARG A 169      13.364  11.953 -34.365  1.00  0.00        A0 N
ATOM   2715  HN  ARG A 169      14.292  12.045 -34.727  1.00  0.00        A0 H
ATOM   2716  CA  ARG A 169      13.438  11.511 -32.971  1.00  0.00        A0 C
ATOM   2717  HA  ARG A 169      12.727  10.701 -32.806  1.00  0.00        A0 H
ATOM   2718  CB  ARG A 169      14.844  11.005 -32.631  1.00  0.00        A0 C
ATOM   2719  HB1 ARG A 169      15.098  10.163 -33.275  1.00  0.00        A0 H
ATOM   2720  HB2 ARG A 169      15.569  11.806 -32.778  1.00  0.00        A0 H
ATOM   2721  CG  ARG A 169      14.862  10.711 -31.675  1.00  0.00        A0 C
ATOM   2722  HG1 ARG A 169      14.611  11.551 -31.027  1.00  0.00        A0 H
ATOM   2723  HG2 ARG A 169      14.141   9.908 -31.523  1.00  0.00        A0 H
ATOM   2724  CD  ARG A 169      15.780  10.381 -31.453  1.00  0.00        A0 C
ATOM   2725  HD1 ARG A 169      16.046   9.533 -32.084  1.00  0.00        A0 H
ATOM   2726  HD2 ARG A 169      16.513  11.177 -31.587  1.00  0.00        A0 H
ATOM   2727  NE  ARG A 169      15.798  10.087 -30.498  1.00  0.00        A0 N
ATOM   2728  HE  ARG A 169      15.218  10.009 -29.686  1.00  0.00        A0 H
ATOM   2729  CZ  ARG A 169      16.715   9.757 -30.276  1.00  0.00        A0 C
ATOM   2730  NH1 ARG A 169      16.733   9.464 -29.320  1.00  0.00        A0 N
ATOM   2731 HH11 ARG A 169      17.651   9.133 -29.098  1.00  0.00        A0 H
ATOM   2732 HH12 ARG A 169      15.827   9.603 -28.920  1.00  0.00        A0 H
ATOM   2733  NH2 ARG A 169      17.294   9.836 -31.087  1.00  0.00        A0 N
ATOM   2734 HH21 ARG A 169      18.212   9.506 -30.865  1.00  0.00        A0 H
ATOM   2735 HH22 ARG A 169      16.754  10.217 -31.837  1.00  0.00        A0 H
ATOM   2736  C   ARG A 169      13.019  12.611 -31.997  1.00  0.00        A0 C
ATOM   2737  O   ARG A 169      12.144  12.395 -31.156  1.00  0.00        A0 O
ATOM   2738  N   LYS A 170      13.646  13.783 -32.123  1.00  0.00        A0 N
ATOM   2739  HN  LYS A 170      14.316  14.057 -32.813  1.00  0.00        A0 H
ATOM   2740  CA  LYS A 170      13.421  14.908 -31.201  1.00  0.00        A0 C
ATOM   2741  HA  LYS A 170      13.577  14.575 -30.175  1.00  0.00        A0 H
ATOM   2742  CB  LYS A 170      14.386  16.060 -31.493  1.00  0.00        A0 C
ATOM   2743  HB1 LYS A 170      15.399  15.678 -31.362  1.00  0.00        A0 H
ATOM   2744  HB2 LYS A 170      14.240  16.352 -32.533  1.00  0.00        A0 H
ATOM   2745  CG  LYS A 170      14.179  17.273 -30.591  1.00  0.00        A0 C
ATOM   2746  HG1 LYS A 170      13.434  17.917 -31.058  1.00  0.00        A0 H
ATOM   2747  HG2 LYS A 170      13.802  16.919 -29.632  1.00  0.00        A0 H
ATOM   2748  CD  LYS A 170      15.463  18.059 -30.372  1.00  0.00        A0 C
ATOM   2749  HD1 LYS A 170      16.258  17.359 -30.115  1.00  0.00        A0 H
ATOM   2750  HD2 LYS A 170      15.717  18.572 -31.299  1.00  0.00        A0 H
ATOM   2751  CE  LYS A 170      15.306  19.080 -29.254  1.00  0.00        A0 C
ATOM   2752  HE1 LYS A 170      14.866  19.987 -29.669  1.00  0.00        A0 H
ATOM   2753  HE2 LYS A 170      14.639  18.667 -28.497  1.00  0.00        A0 H
ATOM   2754  NZ  LYS A 170      16.619  19.405 -28.634  1.00  0.00        A0 N
ATOM   2755  HZ1 LYS A 170      16.478  20.076 -27.906  1.00  0.00        A0 H
ATOM   2756  HZ2 LYS A 170      17.016  18.569 -28.255  1.00  0.00        A0 H
ATOM   2757  HZ3 LYS A 170      17.225  19.783 -29.334  1.00  0.00        A0 H
ATOM   2758  C   LYS A 170      11.992  15.432 -31.234  1.00  0.00        A0 C
ATOM   2759  O   LYS A 170      11.392  15.648 -30.186  1.00  0.00        A0 O
ATOM   2760  N   PHE A 171      11.458  15.626 -32.436  1.00  0.00        A0 N
ATOM   2761  HN  PHE A 171      11.843  15.407 -33.333  1.00  0.00        A0 H
ATOM   2762  CA  PHE A 171      10.137  16.232 -32.619  1.00  0.00        A0 C
ATOM   2763  HA  PHE A 171       9.790  16.679 -31.688  1.00  0.00        A0 H
ATOM   2764  CB  PHE A 171      10.233  17.326 -33.680  1.00  0.00        A0 C
ATOM   2765  HB1 PHE A 171      10.472  16.924 -34.665  1.00  0.00        A0 H
ATOM   2766  HB2 PHE A 171       9.281  17.855 -33.726  1.00  0.00        A0 H
ATOM   2767  CG  PHE A 171      11.275  18.348 -33.371  1.00  0.00        A0 C
ATOM   2768  CD1 PHE A 171      11.045  19.306 -32.388  1.00  0.00        A0 C
ATOM   2769  HD1 PHE A 171      10.092  19.310 -31.859  1.00  0.00        A0 H
ATOM   2770  CE1 PHE A 171      12.011  20.246 -32.080  1.00  0.00        A0 C
ATOM   2771  HE1 PHE A 171      11.820  20.999 -31.315  1.00  0.00        A0 H
ATOM   2772  CZ  PHE A 171      13.226  20.229 -32.747  1.00  0.00        A0 C
ATOM   2773  HZ  PHE A 171      13.988  20.970 -32.505  1.00  0.00        A0 H
ATOM   2774  CE2 PHE A 171      13.474  19.272 -33.720  1.00  0.00        A0 C
ATOM   2775  HE2 PHE A 171      14.430  19.256 -34.244  1.00  0.00        A0 H
ATOM   2776  CD2 PHE A 171      12.503  18.335 -34.024  1.00  0.00        A0 C
ATOM   2777  HD2 PHE A 171      12.696  17.576 -34.782  1.00  0.00        A0 H
ATOM   2778  C   PHE A 171       9.017  15.250 -32.967  1.00  0.00        A0 C
ATOM   2779  O   PHE A 171       8.034  15.639 -33.597  1.00  0.00        A0 O
ATOM   2780  N   HID A 172       9.135  13.995 -32.533  1.00  0.00        A0 N
ATOM   2781  HN  HID A 172       9.889  13.560 -32.041  1.00  0.00        A0 H
ATOM   2782  CA  HID A 172       8.070  13.007 -32.746  1.00  0.00        A0 C
ATOM   2783  HA  HID A 172       7.877  12.902 -33.814  1.00  0.00        A0 H
ATOM   2784  ND1 HID A 172       6.644  10.090 -31.378  1.00  0.00        A0 N
ATOM   2785  HD1 HID A 172       6.875  10.569 -30.531  1.00  0.00        A0 H
ATOM   2786  CG  HID A 172       7.448  10.562 -32.395  1.00  0.00        A0 C
ATOM   2787  CB  HID A 172       8.475  11.635 -32.182  1.00  0.00        A0 C
ATOM   2788  HB1 HID A 172       9.387  11.295 -32.672  1.00  0.00        A0 H
ATOM   2789  HB2 HID A 172       8.642  11.698 -31.107  1.00  0.00        A0 H
ATOM   2790  NE2 HID A 172       6.082   9.016 -33.142  1.00  0.00        A0 N
ATOM   2791  CD2 HID A 172       7.087   9.879 -33.507  1.00  0.00        A0 C
ATOM   2792  HD2 HID A 172       7.434   9.905 -34.540  1.00  0.00        A0 H
ATOM   2793  CE1 HID A 172       5.834   9.162 -31.853  1.00  0.00        A0 C
ATOM   2794  HE1 HID A 172       5.117   8.662 -31.202  1.00  0.00        A0 H
ATOM   2795  C   HID A 172       6.755  13.485 -32.119  1.00  0.00        A0 C
ATOM   2796  O   HID A 172       5.692  13.379 -32.733  1.00  0.00        A0 O
ATOM   2797  N   CYS A 173       6.847  14.061 -30.922  1.00  0.00        A0 N
ATOM   2798  HN  CYS A 173       7.662  14.240 -30.371  1.00  0.00        A0 H
ATOM   2799  CA  CYS A 173       5.669  14.546 -30.202  1.00  0.00        A0 C
ATOM   2800  HA  CYS A 173       4.858  13.822 -30.286  1.00  0.00        A0 H
ATOM   2801  CB  CYS A 173       5.998  14.743 -28.719  1.00  0.00        A0 C
ATOM   2802  HB1 CYS A 173       6.927  15.298 -28.590  1.00  0.00        A0 H
ATOM   2803  HB2 CYS A 173       5.191  15.261 -28.201  1.00  0.00        A0 H
ATOM   2804  SG  CYS A 173       6.226  13.175 -27.850  1.00  0.00        A0 S
ATOM   2805  HG1 CYS A 173       6.482  13.711 -26.660  1.00  0.00        A0 H
ATOM   2806  C   CYS A 173       5.047  15.810 -30.796  1.00  0.00        A0 C
ATOM   2807  O   CYS A 173       4.072  16.329 -30.258  1.00  0.00        A0 O
ATOM   2808  N   ALA A 174       5.595  16.300 -31.905  1.00  0.00        A0 N
ATOM   2809  HN  ALA A 174       6.479  16.081 -32.317  1.00  0.00        A0 H
ATOM   2810  CA  ALA A 174       4.921  17.302 -32.729  1.00  0.00        A0 C
ATOM   2811  HA  ALA A 174       4.756  18.180 -32.104  1.00  0.00        A0 H
ATOM   2812  CB  ALA A 174       5.802  17.700 -33.905  1.00  0.00        A0 C
ATOM   2813  HB1 ALA A 174       5.969  16.833 -34.545  1.00  0.00        A0 H
ATOM   2814  HB2 ALA A 174       5.310  18.485 -34.479  1.00  0.00        A0 H
ATOM   2815  HB3 ALA A 174       6.759  18.067 -33.535  1.00  0.00        A0 H
ATOM   2816  C   ALA A 174       3.554  16.830 -33.238  1.00  0.00        A0 C
ATOM   2817  O   ALA A 174       2.693  17.655 -33.538  1.00  0.00        A0 O
ATOM   2818  N   ASN A 175       3.360  15.513 -33.331  1.00  0.00        A0 N
ATOM   2819  HN  ASN A 175       4.011  14.774 -33.157  1.00  0.00        A0 H
ATOM   2820  CA  ASN A 175       2.073  14.932 -33.730  1.00  0.00        A0 C
ATOM   2821  HA  ASN A 175       1.702  15.429 -34.626  1.00  0.00        A0 H
ATOM   2822  CB  ASN A 175       2.239  13.446 -34.030  1.00  0.00        A0 C
ATOM   2823  HB1 ASN A 175       2.837  12.981 -33.246  1.00  0.00        A0 H
ATOM   2824  HB2 ASN A 175       1.251  12.986 -34.054  1.00  0.00        A0 H
ATOM   2825  CG  ASN A 175       2.918  13.205 -35.364  1.00  0.00        A0 C
ATOM   2826  OD1 ASN A 175       4.146  13.214 -35.450  1.00  0.00        A0 O
ATOM   2827  ND2 ASN A 175       2.123  12.974 -36.414  1.00  0.00        A0 N
ATOM   2828 HD21 ASN A 175       1.169  13.014 -36.115  1.00  0.00        A0 H
ATOM   2829 HD22 ASN A 175       2.689  12.821 -37.224  1.00  0.00        A0 H
ATOM   2830  C   ASN A 175       0.916  15.139 -32.752  1.00  0.00        A0 C
ATOM   2831  O   ASN A 175      -0.241  14.963 -33.131  1.00  0.00        A0 O
ATOM   2832  N   LEU A 176       1.238  15.503 -31.513  1.00  0.00        A0 N
ATOM   2833  HN  LEU A 176       2.152  15.572 -31.114  1.00  0.00        A0 H
ATOM   2834  CA  LEU A 176       0.246  15.875 -30.501  1.00  0.00        A0 C
ATOM   2835  HA  LEU A 176      -0.631  15.234 -30.594  1.00  0.00        A0 H
ATOM   2836  CB  LEU A 176       0.819  15.715 -29.102  1.00  0.00        A0 C
ATOM   2837  HB1 LEU A 176       1.483  16.574 -29.002  1.00  0.00        A0 H
ATOM   2838  HB2 LEU A 176      -0.018  15.820 -28.411  1.00  0.00        A0 H
ATOM   2839  CG  LEU A 176       1.585  14.443 -28.779  1.00  0.00        A0 C
ATOM   2840  HG  LEU A 176       2.442  14.348 -29.445  1.00  0.00        A0 H
ATOM   2841  CD1 LEU A 176       2.065  14.515 -27.348  1.00  0.00        A0 C
ATOM   2842 HD11 LEU A 176       1.208  14.610 -26.681  1.00  0.00        A0 H
ATOM   2843 HD12 LEU A 176       2.617  13.607 -27.103  1.00  0.00        A0 H
ATOM   2844 HD13 LEU A 176       2.717  15.380 -27.226  1.00  0.00        A0 H
ATOM   2845  CD2 LEU A 176       0.719  13.231 -28.995  1.00  0.00        A0 C
ATOM   2846 HD21 LEU A 176       0.398  13.194 -30.036  1.00  0.00        A0 H
ATOM   2847 HD22 LEU A 176       1.287  12.331 -28.758  1.00  0.00        A0 H
ATOM   2848 HD23 LEU A 176      -0.156  13.289 -28.348  1.00  0.00        A0 H
ATOM   2849  C   LEU A 176      -0.172  17.319 -30.636  1.00  0.00        A0 C
ATOM   2850  O   LEU A 176      -1.250  17.684 -30.199  1.00  0.00        A0 O
ATOM   2851  N   THR A 177       0.710  18.139 -31.204  1.00  0.00        A0 N
ATOM   2852  HN  THR A 177       1.612  17.908 -31.569  1.00  0.00        A0 H
ATOM   2853  CA  THR A 177       0.475  19.574 -31.386  1.00  0.00        A0 C
ATOM   2854  HA  THR A 177      -0.189  19.961 -30.613  1.00  0.00        A0 H
ATOM   2855  CB  THR A 177       1.784  20.394 -31.368  1.00  0.00        A0 C
ATOM   2856  HB  THR A 177       1.525  21.444 -31.231  1.00  0.00        A0 H
ATOM   2857  CG2 THR A 177       2.733  19.947 -30.238  1.00  0.00        A0 C
ATOM   2858 HG21 THR A 177       2.992  18.897 -30.375  1.00  0.00        A0 H
ATOM   2859 HG22 THR A 177       3.640  20.551 -30.264  1.00  0.00        A0 H
ATOM   2860 HG23 THR A 177       2.239  20.076 -29.275  1.00  0.00        A0 H
ATOM   2861  OG1 THR A 177       2.442  20.284 -32.636  1.00  0.00        A0 O
ATOM   2862  HG1 THR A 177       3.287  20.818 -32.612  1.00  0.00        A0 H
ATOM   2863  C   THR A 177      -0.201  19.769 -32.733  1.00  0.00        A0 C
ATOM   2864  O   THR A 177      -0.477  18.790 -33.419  1.00  0.00        A0 O
ATOM   2865  N   SER A 178      -0.448  21.019 -33.125  1.00  0.00        A0 N
ATOM   2866  HN  SER A 178      -0.305  21.881 -32.639  1.00  0.00        A0 H
ATOM   2867  CA  SER A 178      -1.019  21.306 -34.456  1.00  0.00        A0 C
ATOM   2868  HA  SER A 178      -1.363  20.378 -34.912  1.00  0.00        A0 H
ATOM   2869  CB  SER A 178      -2.213  22.274 -34.350  1.00  0.00        A0 C
ATOM   2870  HB1 SER A 178      -2.619  22.415 -35.352  1.00  0.00        A0 H
ATOM   2871  HB2 SER A 178      -2.967  21.808 -33.715  1.00  0.00        A0 H
ATOM   2872  OG  SER A 178      -1.852  23.524 -33.809  1.00  0.00        A0 O
ATOM   2873  HG1 SER A 178      -2.664  24.106 -33.765  1.00  0.00        A0 H
ATOM   2874  C   SER A 178       0.021  21.761 -35.505  1.00  0.00        A0 C
ATOM   2875  O   SER A 178      -0.339  22.459 -36.458  1.00  0.00        A0 O
ATOM   2876  N   TRP A 179       1.288  21.344 -35.346  1.00  0.00        A0 N
ATOM   2877  HN  TRP A 179       1.680  20.811 -34.596  1.00  0.00        A0 H
ATOM   2878  CA  TRP A 179       2.351  21.641 -36.334  1.00  0.00        A0 C
ATOM   2879  HA  TRP A 179       1.914  21.732 -37.328  1.00  0.00        A0 H
ATOM   2880  CB  TRP A 179       3.060  22.959 -35.987  1.00  0.00        A0 C
ATOM   2881  HB1 TRP A 179       3.081  23.181 -34.920  1.00  0.00        A0 H
ATOM   2882  HB2 TRP A 179       4.079  22.945 -36.374  1.00  0.00        A0 H
ATOM   2883  CG  TRP A 179       2.373  24.095 -36.643  1.00  0.00        A0 C
ATOM   2884  CD1 TRP A 179       2.312  24.375 -37.992  1.00  0.00        A0 C
ATOM   2885  HD1 TRP A 179       2.851  23.699 -38.655  1.00  0.00        A0 H
ATOM   2886  NE1 TRP A 179       1.554  25.490 -38.214  1.00  0.00        A0 N
ATOM   2887  HE1 TRP A 179       1.529  25.676 -39.196  1.00  0.00        A0 H
ATOM   2888  CE2 TRP A 179       1.104  25.948 -37.011  1.00  0.00        A0 C
ATOM   2889  CZ2 TRP A 179       0.314  27.034 -36.729  1.00  0.00        A0 C
ATOM   2890  HZ2 TRP A 179      -0.037  27.664 -37.547  1.00  0.00        A0 H
ATOM   2891  CH2 TRP A 179       0.019  27.252 -35.423  1.00  0.00        A0 C
ATOM   2892  HH2 TRP A 179      -0.609  28.101 -35.154  1.00  0.00        A0 H
ATOM   2893  CZ3 TRP A 179       0.507  26.402 -34.393  1.00  0.00        A0 C
ATOM   2894  HZ3 TRP A 179       0.258  26.591 -33.349  1.00  0.00        A0 H
ATOM   2895  CE3 TRP A 179       1.292  25.336 -34.676  1.00  0.00        A0 C
ATOM   2896  HE3 TRP A 179       1.650  24.717 -33.853  1.00  0.00        A0 H
ATOM   2897  CD2 TRP A 179       1.607  25.084 -36.003  1.00  0.00        A0 C
ATOM   2898  C   TRP A 179       3.385  20.528 -36.584  1.00  0.00        A0 C
ATOM   2899  O   TRP A 179       3.523  19.617 -35.770  1.00  0.00        A0 O
ATOM   2900  N   PRO A 180       4.110  20.602 -37.725  1.00  0.00        A0 N
ATOM   2901  CD  PRO A 180       4.006  21.630 -38.773  1.00  0.00        A0 C
ATOM   2902  HD1 PRO A 180       4.506  22.535 -38.426  1.00  0.00        A0 H
ATOM   2903  HD2 PRO A 180       2.952  21.843 -38.951  1.00  0.00        A0 H
ATOM   2904  CG  PRO A 180       4.666  21.034 -39.951  1.00  0.00        A0 C
ATOM   2905  HG1 PRO A 180       5.384  21.762 -40.329  1.00  0.00        A0 H
ATOM   2906  HG2 PRO A 180       3.898  20.856 -40.704  1.00  0.00        A0 H
ATOM   2907  CB  PRO A 180       5.329  19.773 -39.567  1.00  0.00        A0 C
ATOM   2908  HB1 PRO A 180       6.400  19.819 -39.766  1.00  0.00        A0 H
ATOM   2909  HB2 PRO A 180       4.890  18.950 -40.130  1.00  0.00        A0 H
ATOM   2910  CA  PRO A 180       5.087  19.569 -38.070  1.00  0.00        A0 C
ATOM   2911  HA  PRO A 180       4.610  18.616 -37.840  1.00  0.00        A0 H
ATOM   2912  C   PRO A 180       6.427  19.646 -37.364  1.00  0.00        A0 C
ATOM   2913  O   PRO A 180       6.762  20.640 -36.732  1.00  0.00        A0 O
ATOM   2914  N   ARG A 181       7.197  18.586 -37.549  1.00  0.00        A0 N
ATOM   2915  HN  ARG A 181       6.981  17.746 -38.046  1.00  0.00        A0 H
ATOM   2916  CA  ARG A 181       8.551  18.490 -37.022  1.00  0.00        A0 C
ATOM   2917  HA  ARG A 181       8.535  18.664 -35.946  1.00  0.00        A0 H
ATOM   2918  CB  ARG A 181       9.153  17.103 -37.285  1.00  0.00        A0 C
ATOM   2919  HB1 ARG A 181       9.400  17.068 -38.346  1.00  0.00        A0 H
ATOM   2920  HB2 ARG A 181      10.069  17.045 -36.697  1.00  0.00        A0 H
ATOM   2921  CG  ARG A 181       8.247  15.924 -36.934  1.00  0.00        A0 C
ATOM   2922  HG1 ARG A 181       7.742  16.155 -35.996  1.00  0.00        A0 H
ATOM   2923  HG2 ARG A 181       7.507  15.820 -37.728  1.00  0.00        A0 H
ATOM   2924  CD  ARG A 181       9.022  14.615 -36.786  1.00  0.00        A0 C
ATOM   2925  HD1 ARG A 181      10.007  14.737 -37.237  1.00  0.00        A0 H
ATOM   2926  HD2 ARG A 181       9.134  14.390 -35.725  1.00  0.00        A0 H
ATOM   2927  NE  ARG A 181       8.344  13.490 -37.436  1.00  0.00        A0 N
ATOM   2928  HE  ARG A 181       7.850  12.754 -36.974  1.00  0.00        A0 H
ATOM   2929  CZ  ARG A 181       8.290  13.288 -38.757  1.00  0.00        A0 C
ATOM   2930  NH1 ARG A 181       8.868  14.135 -39.614  1.00  0.00        A0 N
ATOM   2931 HH11 ARG A 181       8.715  13.809 -40.547  1.00  0.00        A0 H
ATOM   2932 HH12 ARG A 181       9.303  14.874 -39.099  1.00  0.00        A0 H
ATOM   2933  NH2 ARG A 181       7.640  12.228 -39.232  1.00  0.00        A0 N
ATOM   2934 HH21 ARG A 181       7.698  12.231 -40.230  1.00  0.00        A0 H
ATOM   2935 HH22 ARG A 181       7.264  11.707 -38.466  1.00  0.00        A0 H
ATOM   2936  C   ARG A 181       9.426  19.554 -37.673  1.00  0.00        A0 C
ATOM   2937  O   ARG A 181      10.269  20.151 -37.009  1.00  0.00        A0 O
ATOM   2938  N   TRP A 182       9.218  19.781 -38.972  1.00  0.00        A0 N
ATOM   2939  HN  TRP A 182       8.558  19.353 -39.589  1.00  0.00        A0 H
ATOM   2940  CA  TRP A 182      10.001  20.773 -39.722  1.00  0.00        A0 C
ATOM   2941  HA  TRP A 182      11.054  20.656 -39.467  1.00  0.00        A0 H
ATOM   2942  CB  TRP A 182       9.843  20.614 -41.248  1.00  0.00        A0 C
ATOM   2943  HB1 TRP A 182      10.497  21.349 -41.719  1.00  0.00        A0 H
ATOM   2944  HB2 TRP A 182      10.143  19.612 -41.555  1.00  0.00        A0 H
ATOM   2945  CG  TRP A 182       8.478  20.840 -41.803  1.00  0.00        A0 C
ATOM   2946  CD1 TRP A 182       7.569  19.881 -42.121  1.00  0.00        A0 C
ATOM   2947  HD1 TRP A 182       7.866  18.847 -41.944  1.00  0.00        A0 H
ATOM   2948  NE1 TRP A 182       6.422  20.456 -42.620  1.00  0.00        A0 N
ATOM   2949  HE1 TRP A 182       5.763  19.735 -42.833  1.00  0.00        A0 H
ATOM   2950  CE2 TRP A 182       6.584  21.815 -42.650  1.00  0.00        A0 C
ATOM   2951  CZ2 TRP A 182       5.700  22.816 -43.062  1.00  0.00        A0 C
ATOM   2952  HZ2 TRP A 182       4.717  22.525 -43.432  1.00  0.00        A0 H
ATOM   2953  CH2 TRP A 182       6.130  24.108 -42.973  1.00  0.00        A0 C
ATOM   2954  HH2 TRP A 182       5.475  24.918 -43.295  1.00  0.00        A0 H
ATOM   2955  CZ3 TRP A 182       7.410  24.422 -42.471  1.00  0.00        A0 C
ATOM   2956  HZ3 TRP A 182       7.740  25.458 -42.397  1.00  0.00        A0 H
ATOM   2957  CE3 TRP A 182       8.290  23.424 -42.056  1.00  0.00        A0 C
ATOM   2958  HE3 TRP A 182       9.264  23.718 -41.664  1.00  0.00        A0 H
ATOM   2959  CD2 TRP A 182       7.876  22.095 -42.143  1.00  0.00        A0 C
ATOM   2960  C   TRP A 182       9.768  22.229 -39.297  1.00  0.00        A0 C
ATOM   2961  O   TRP A 182      10.633  23.070 -39.541  1.00  0.00        A0 O
ATOM   2962  N   LEU A 183       8.628  22.533 -38.674  1.00  0.00        A0 N
ATOM   2963  HN  LEU A 183       7.813  21.977 -38.509  1.00  0.00        A0 H
ATOM   2964  CA  LEU A 183       8.422  23.866 -38.097  1.00  0.00        A0 C
ATOM   2965  HA  LEU A 183       8.885  24.607 -38.749  1.00  0.00        A0 H
ATOM   2966  CB  LEU A 183       6.947  24.209 -37.941  1.00  0.00        A0 C
ATOM   2967  HB1 LEU A 183       6.541  24.238 -38.952  1.00  0.00        A0 H
ATOM   2968  HB2 LEU A 183       6.468  23.406 -37.381  1.00  0.00        A0 H
ATOM   2969  CG  LEU A 183       6.678  25.550 -37.243  1.00  0.00        A0 C
ATOM   2970  HG  LEU A 183       7.042  25.462 -36.219  1.00  0.00        A0 H
ATOM   2971  CD1 LEU A 183       7.348  26.737 -37.918  1.00  0.00        A0 C
ATOM   2972 HD11 LEU A 183       6.985  26.826 -38.942  1.00  0.00        A0 H
ATOM   2973 HD12 LEU A 183       7.113  27.649 -37.369  1.00  0.00        A0 H
ATOM   2974 HD13 LEU A 183       8.428  26.588 -37.928  1.00  0.00        A0 H
ATOM   2975  CD2 LEU A 183       5.192  25.778 -37.208  1.00  0.00        A0 C
ATOM   2976 HD21 LEU A 183       4.713  24.969 -36.657  1.00  0.00        A0 H
ATOM   2977 HD22 LEU A 183       4.981  26.727 -36.715  1.00  0.00        A0 H
ATOM   2978 HD23 LEU A 183       4.804  25.804 -38.226  1.00  0.00        A0 H
ATOM   2979  C   LEU A 183       9.112  24.001 -36.746  1.00  0.00        A0 C
ATOM   2980  O   LEU A 183       9.787  24.995 -36.495  1.00  0.00        A0 O
ATOM   2981  N   TYR A 184       8.927  23.019 -35.870  1.00  0.00        A0 N
ATOM   2982  HN  TYR A 184       8.351  22.204 -35.934  1.00  0.00        A0 H
ATOM   2983  CA  TYR A 184       9.617  23.016 -34.576  1.00  0.00        A0 C
ATOM   2984  HA  TYR A 184       9.403  23.947 -34.050  1.00  0.00        A0 H
ATOM   2985  CB  TYR A 184       9.157  21.838 -33.698  1.00  0.00        A0 C
ATOM   2986  HB1 TYR A 184       9.219  20.921 -34.284  1.00  0.00        A0 H
ATOM   2987  HB2 TYR A 184       9.847  21.778 -32.856  1.00  0.00        A0 H
ATOM   2988  CG  TYR A 184       7.746  22.011 -33.182  1.00  0.00        A0 C
ATOM   2989  CD1 TYR A 184       7.438  23.032 -32.286  1.00  0.00        A0 C
ATOM   2990  HD1 TYR A 184       8.237  23.693 -31.952  1.00  0.00        A0 H
ATOM   2991  CE1 TYR A 184       6.147  23.216 -31.820  1.00  0.00        A0 C
ATOM   2992  HE1 TYR A 184       5.924  24.017 -31.116  1.00  0.00        A0 H
ATOM   2993  CZ  TYR A 184       5.143  22.372 -32.244  1.00  0.00        A0 C
ATOM   2994  OH  TYR A 184       3.873  22.580 -31.774  1.00  0.00        A0 O
ATOM   2995  HH  TYR A 184       3.263  21.893 -32.169  1.00  0.00        A0 H
ATOM   2996  CE2 TYR A 184       5.421  21.347 -33.133  1.00  0.00        A0 C
ATOM   2997  HE2 TYR A 184       4.628  20.677 -33.466  1.00  0.00        A0 H
ATOM   2998  CD2 TYR A 184       6.715  21.175 -33.599  1.00  0.00        A0 C
ATOM   2999  HD2 TYR A 184       6.938  20.374 -34.304  1.00  0.00        A0 H
ATOM   3000  C   TYR A 184      11.145  23.032 -34.728  1.00  0.00        A0 C
ATOM   3001  O   TYR A 184      11.843  23.592 -33.876  1.00  0.00        A0 O
ATOM   3002  N   SER A 185      11.648  22.449 -35.819  1.00  0.00        A0 N
ATOM   3003  HN  SER A 185      11.163  21.966 -36.548  1.00  0.00        A0 H
ATOM   3004  CA  SER A 185      13.089  22.440 -36.115  1.00  0.00        A0 C
ATOM   3005  HA  SER A 185      13.639  22.109 -35.234  1.00  0.00        A0 H
ATOM   3006  CB  SER A 185      13.412  21.488 -37.283  1.00  0.00        A0 C
ATOM   3007  HB1 SER A 185      12.634  20.727 -37.339  1.00  0.00        A0 H
ATOM   3008  HB2 SER A 185      13.424  22.063 -38.209  1.00  0.00        A0 H
ATOM   3009  OG  SER A 185      14.675  20.862 -37.097  1.00  0.00        A0 O
ATOM   3010  HG1 SER A 185      14.853  20.253 -37.870  1.00  0.00        A0 H
ATOM   3011  C   SER A 185      13.629  23.853 -36.387  1.00  0.00        A0 C
ATOM   3012  O   SER A 185      14.762  24.167 -36.018  1.00  0.00        A0 O
ATOM   3013  N   LEU A 186      12.806  24.699 -37.007  1.00  0.00        A0 N
ATOM   3014  HN  LEU A 186      11.898  24.514 -37.382  1.00  0.00        A0 H
ATOM   3015  CA  LEU A 186      13.142  26.114 -37.240  1.00  0.00        A0 C
ATOM   3016  HA  LEU A 186      14.146  26.193 -37.656  1.00  0.00        A0 H
ATOM   3017  CB  LEU A 186      12.147  26.743 -38.233  1.00  0.00        A0 C
ATOM   3018  HB1 LEU A 186      11.174  26.530 -37.791  1.00  0.00        A0 H
ATOM   3019  HB2 LEU A 186      12.311  27.821 -38.248  1.00  0.00        A0 H
ATOM   3020  CG  LEU A 186      12.186  26.202 -39.663  1.00  0.00        A0 C
ATOM   3021  HG  LEU A 186      12.179  25.113 -39.625  1.00  0.00        A0 H
ATOM   3022  CD1 LEU A 186      10.989  26.689 -40.464  1.00  0.00        A0 C
ATOM   3023 HD11 LEU A 186      10.996  27.778 -40.503  1.00  0.00        A0 H
ATOM   3024 HD12 LEU A 186      11.042  26.289 -41.477  1.00  0.00        A0 H
ATOM   3025 HD13 LEU A 186      10.070  26.349 -39.987  1.00  0.00        A0 H
ATOM   3026  CD2 LEU A 186      13.486  26.600 -40.344  1.00  0.00        A0 C
ATOM   3027 HD21 LEU A 186      14.329  26.191 -39.787  1.00  0.00        A0 H
ATOM   3028 HD22 LEU A 186      13.499  26.208 -41.361  1.00  0.00        A0 H
ATOM   3029 HD23 LEU A 186      13.563  27.687 -40.373  1.00  0.00        A0 H
ATOM   3030  C   LEU A 186      13.236  27.002 -35.983  1.00  0.00        A0 C
ATOM   3031  O   LEU A 186      13.717  28.132 -36.074  1.00  0.00        A0 O
ATOM   3032  N   TYR A 187      12.765  26.514 -34.834  1.00  0.00        A0 N
ATOM   3033  HN  TYR A 187      12.231  25.682 -34.683  1.00  0.00        A0 H
ATOM   3034  CA  TYR A 187      12.983  27.180 -33.548  1.00  0.00        A0 C
ATOM   3035  HA  TYR A 187      13.518  28.118 -33.695  1.00  0.00        A0 H
ATOM   3036  CB  TYR A 187      11.639  27.483 -32.895  1.00  0.00        A0 C
ATOM   3037  HB1 TYR A 187      11.119  26.526 -32.847  1.00  0.00        A0 H
ATOM   3038  HB2 TYR A 187      11.825  27.846 -31.884  1.00  0.00        A0 H
ATOM   3039  CG  TYR A 187      10.782  28.487 -33.643  1.00  0.00        A0 C
ATOM   3040  CD1 TYR A 187      10.901  29.857 -33.400  1.00  0.00        A0 C
ATOM   3041  HD1 TYR A 187      11.637  30.200 -32.673  1.00  0.00        A0 H
ATOM   3042  CE1 TYR A 187      10.100  30.779 -34.068  1.00  0.00        A0 C
ATOM   3043  HE1 TYR A 187      10.213  31.846 -33.874  1.00  0.00        A0 H
ATOM   3044  CZ  TYR A 187       9.158  30.337 -34.985  1.00  0.00        A0 C
ATOM   3045  OH  TYR A 187       8.362  31.242 -35.648  1.00  0.00        A0 O
ATOM   3046  HH  TYR A 187       7.749  30.747 -36.263  1.00  0.00        A0 H
ATOM   3047  CE2 TYR A 187       9.015  28.985 -35.232  1.00  0.00        A0 C
ATOM   3048  HE2 TYR A 187       8.270  28.635 -35.946  1.00  0.00        A0 H
ATOM   3049  CD2 TYR A 187       9.824  28.070 -34.567  1.00  0.00        A0 C
ATOM   3050  HD2 TYR A 187       9.716  27.003 -34.764  1.00  0.00        A0 H
ATOM   3051  C   TYR A 187      13.867  26.357 -32.598  1.00  0.00        A0 C
ATOM   3052  O   TYR A 187      13.846  26.575 -31.385  1.00  0.00        A0 O
ATOM   3053  N   ASP A 188      14.665  25.441 -33.150  1.00  0.00        A0 N
ATOM   3054  HN  ASP A 188      14.779  25.225 -34.120  1.00  0.00        A0 H
ATOM   3055  CA  ASP A 188      15.543  24.567 -32.358  1.00  0.00        A0 C
ATOM   3056  HA  ASP A 188      15.172  24.496 -31.335  1.00  0.00        A0 H
ATOM   3057  CB  ASP A 188      15.578  23.153 -32.968  1.00  0.00        A0 C
ATOM   3058  HB1 ASP A 188      14.556  22.811 -33.130  1.00  0.00        A0 H
ATOM   3059  HB2 ASP A 188      16.084  23.251 -33.928  1.00  0.00        A0 H
ATOM   3060  CG  ASP A 188      16.333  22.125 -32.090  1.00  0.00        A0 C
ATOM   3061  OD1 ASP A 188      16.150  22.081 -30.860  1.00  0.00        A0 O
ATOM   3062  OD2 ASP A 188      17.099  21.322 -32.646  1.00  0.00        A0 O
ATOM   3063  C   ASP A 188      16.946  25.148 -32.333  1.00  0.00        A0 C
ATOM   3064  O   ASP A 188      17.582  25.229 -33.379  1.00  0.00        A0 O
ATOM   3065  N   ALA A 189      17.430  25.541 -31.154  1.00  0.00        A0 N
ATOM   3066  HN  ALA A 189      16.991  25.521 -30.256  1.00  0.00        A0 H
ATOM   3067  CA  ALA A 189      18.783  26.100 -31.013  1.00  0.00        A0 C
ATOM   3068  HA  ALA A 189      18.765  27.121 -31.395  1.00  0.00        A0 H
ATOM   3069  CB  ALA A 189      19.216  26.134 -29.557  1.00  0.00        A0 C
ATOM   3070  HB1 ALA A 189      19.248  25.118 -29.163  1.00  0.00        A0 H
ATOM   3071  HB2 ALA A 189      20.206  26.583 -29.482  1.00  0.00        A0 H
ATOM   3072  HB3 ALA A 189      18.505  26.725 -28.980  1.00  0.00        A0 H
ATOM   3073  C   ALA A 189      19.810  25.312 -31.820  1.00  0.00        A0 C
ATOM   3074  O   ALA A 189      20.498  25.873 -32.664  1.00  0.00        A0 O
ATOM   3075  N   GLU A 190      19.882  24.008 -31.565  1.00  0.00        A0 N
ATOM   3076  HN  GLU A 190      19.278  23.456 -30.990  1.00  0.00        A0 H
ATOM   3077  CA  GLU A 190      20.927  23.142 -32.131  1.00  0.00        A0 C
ATOM   3078  HA  GLU A 190      21.911  23.548 -31.895  1.00  0.00        A0 H
ATOM   3079  CB  GLU A 190      20.827  21.728 -31.546  1.00  0.00        A0 C
ATOM   3080  HB1 GLU A 190      19.768  21.478 -31.485  1.00  0.00        A0 H
ATOM   3081  HB2 GLU A 190      21.319  21.053 -32.246  1.00  0.00        A0 H
ATOM   3082  CG  GLU A 190      21.463  21.582 -30.168  1.00  0.00        A0 C
ATOM   3083  HG1 GLU A 190      21.013  22.325 -29.510  1.00  0.00        A0 H
ATOM   3084  HG2 GLU A 190      21.226  20.583 -29.803  1.00  0.00        A0 H
ATOM   3085  CD  GLU A 190      22.979  21.770 -30.187  1.00  0.00        A0 C
ATOM   3086  OE1 GLU A 190      23.606  21.610 -31.276  1.00  0.00        A0 O
ATOM   3087  OE2 GLU A 190      23.539  22.086 -29.103  1.00  0.00        A0 O
ATOM   3088  C   GLU A 190      20.909  23.068 -33.645  1.00  0.00        A0 C
ATOM   3089  O   GLU A 190      21.962  23.141 -34.282  1.00  0.00        A0 O
ATOM   3090  N   THR A 191      19.716  22.907 -34.206  1.00  0.00        A0 N
ATOM   3091  HN  THR A 191      18.834  22.728 -33.770  1.00  0.00        A0 H
ATOM   3092  CA  THR A 191      19.526  22.976 -35.649  1.00  0.00        A0 C
ATOM   3093  HA  THR A 191      20.186  22.260 -36.139  1.00  0.00        A0 H
ATOM   3094  CB  THR A 191      18.066  22.663 -36.057  1.00  0.00        A0 C
ATOM   3095  HB  THR A 191      17.422  23.477 -35.724  1.00  0.00        A0 H
ATOM   3096  CG2 THR A 191      17.955  22.514 -37.570  1.00  0.00        A0 C
ATOM   3097 HG21 THR A 191      18.598  21.700 -37.904  1.00  0.00        A0 H
ATOM   3098 HG22 THR A 191      16.922  22.294 -37.839  1.00  0.00        A0 H
ATOM   3099 HG23 THR A 191      18.266  23.442 -38.051  1.00  0.00        A0 H
ATOM   3100  OG1 THR A 191      17.615  21.452 -35.439  1.00  0.00        A0 O
ATOM   3101  HG1 THR A 191      16.672  21.275 -35.720  1.00  0.00        A0 H
ATOM   3102  C   THR A 191      19.941  24.369 -36.187  1.00  0.00        A0 C
ATOM   3103  O   THR A 191      20.646  24.458 -37.191  1.00  0.00        A0 O
ATOM   3104  N   LEU A 192      19.511  25.438 -35.511  1.00  0.00        A0 N
ATOM   3105  HN  LEU A 192      18.942  25.465 -34.689  1.00  0.00        A0 H
ATOM   3106  CA  LEU A 192      19.839  26.818 -35.913  1.00  0.00        A0 C
ATOM   3107  HA  LEU A 192      19.556  26.974 -36.954  1.00  0.00        A0 H
ATOM   3108  CB  LEU A 192      19.086  27.828 -35.045  1.00  0.00        A0 C
ATOM   3109  HB1 LEU A 192      19.327  27.509 -34.031  1.00  0.00        A0 H
ATOM   3110  HB2 LEU A 192      19.540  28.800 -35.237  1.00  0.00        A0 H
ATOM   3111  CG  LEU A 192      17.563  27.936 -35.199  1.00  0.00        A0 C
ATOM   3112  HG  LEU A 192      17.136  26.934 -35.232  1.00  0.00        A0 H
ATOM   3113  CD1 LEU A 192      16.968  28.701 -34.028  1.00  0.00        A0 C
ATOM   3114 HD11 LEU A 192      17.394  29.704 -33.994  1.00  0.00        A0 H
ATOM   3115 HD12 LEU A 192      15.887  28.770 -34.150  1.00  0.00        A0 H
ATOM   3116 HD13 LEU A 192      17.195  28.179 -33.099  1.00  0.00        A0 H
ATOM   3117  CD2 LEU A 192      17.183  28.612 -36.503  1.00  0.00        A0 C
ATOM   3118 HD21 LEU A 192      17.574  28.034 -37.340  1.00  0.00        A0 H
ATOM   3119 HD22 LEU A 192      16.097  28.672 -36.579  1.00  0.00        A0 H
ATOM   3120 HD23 LEU A 192      17.604  29.617 -36.528  1.00  0.00        A0 H
ATOM   3121  C   LEU A 192      21.338  27.129 -35.841  1.00  0.00        A0 C
ATOM   3122  O   LEU A 192      21.869  27.827 -36.704  1.00  0.00        A0 O
ATOM   3123  N   MET A 193      22.010  26.629 -34.804  1.00  0.00        A0 N
ATOM   3124  HN  MET A 193      21.663  26.094 -34.034  1.00  0.00        A0 H
ATOM   3125  CA  MET A 193      23.462  26.813 -34.644  1.00  0.00        A0 C
ATOM   3126  HA  MET A 193      23.702  27.871 -34.751  1.00  0.00        A0 H
ATOM   3127  CB  MET A 193      23.950  26.337 -33.272  1.00  0.00        A0 C
ATOM   3128  HB1 MET A 193      23.501  25.360 -33.092  1.00  0.00        A0 H
ATOM   3129  HB2 MET A 193      25.033  26.233 -33.334  1.00  0.00        A0 H
ATOM   3130  CG  MET A 193      23.596  27.276 -32.128  1.00  0.00        A0 C
ATOM   3131  HG1 MET A 193      23.937  28.275 -32.400  1.00  0.00        A0 H
ATOM   3132  HG2 MET A 193      22.511  27.279 -32.023  1.00  0.00        A0 H
ATOM   3133  SD  MET A 193      24.346  26.800 -30.549  1.00  0.00        A0 S
ATOM   3134  CE  MET A 193      23.164  25.587 -29.993  1.00  0.00        A0 C
ATOM   3135  HE1 MET A 193      23.108  24.775 -30.718  1.00  0.00        A0 H
ATOM   3136  HE2 MET A 193      23.477  25.190 -29.027  1.00  0.00        A0 H
ATOM   3137  HE3 MET A 193      22.184  26.053 -29.894  1.00  0.00        A0 H
ATOM   3138  C   MET A 193      24.223  26.083 -35.731  1.00  0.00        A0 C
ATOM   3139  O   MET A 193      25.178  26.619 -36.270  1.00  0.00        A0 O
ATOM   3140  N   ASP A 194      23.800  24.866 -36.050  1.00  0.00        A0 N
ATOM   3141  HN  ASP A 194      23.066  24.316 -35.652  1.00  0.00        A0 H
ATOM   3142  CA  ASP A 194      24.426  24.110 -37.135  1.00  0.00        A0 C
ATOM   3143  HA  ASP A 194      25.503  24.056 -36.977  1.00  0.00        A0 H
ATOM   3144  CB  ASP A 194      23.865  22.683 -37.181  1.00  0.00        A0 C
ATOM   3145  HB1 ASP A 194      24.067  22.207 -36.221  1.00  0.00        A0 H
ATOM   3146  HB2 ASP A 194      22.788  22.762 -37.327  1.00  0.00        A0 H
ATOM   3147  CG  ASP A 194      24.471  21.842 -38.304  1.00  0.00        A0 C
ATOM   3148  OD1 ASP A 194      25.655  21.452 -38.172  1.00  0.00        A0 O
ATOM   3149  OD2 ASP A 194      23.750  21.573 -39.301  1.00  0.00        A0 O
ATOM   3150  C   ASP A 194      24.275  24.815 -38.502  1.00  0.00        A0 C
ATOM   3151  O   ASP A 194      25.213  24.852 -39.289  1.00  0.00        A0 O
ATOM   3152  N   ARG A 195      23.103  25.383 -38.766  1.00  0.00        A0 N
ATOM   3153  HN  ARG A 195      22.275  25.407 -38.205  1.00  0.00        A0 H
ATOM   3154  CA  ARG A 195      22.853  26.109 -40.021  1.00  0.00        A0 C
ATOM   3155  HA  ARG A 195      23.114  25.481 -40.873  1.00  0.00        A0 H
ATOM   3156  CB  ARG A 195      21.373  26.486 -40.126  1.00  0.00        A0 C
ATOM   3157  HB1 ARG A 195      21.076  26.887 -39.157  1.00  0.00        A0 H
ATOM   3158  HB2 ARG A 195      21.296  27.268 -40.881  1.00  0.00        A0 H
ATOM   3159  CG  ARG A 195      20.461  25.335 -40.497  1.00  0.00        A0 C
ATOM   3160  HG1 ARG A 195      20.684  25.022 -41.517  1.00  0.00        A0 H
ATOM   3161  HG2 ARG A 195      20.644  24.505 -39.815  1.00  0.00        A0 H
ATOM   3162  CD  ARG A 195      19.013  25.752 -40.404  1.00  0.00        A0 C
ATOM   3163  HD1 ARG A 195      18.373  24.895 -40.613  1.00  0.00        A0 H
ATOM   3164  HD2 ARG A 195      18.805  26.124 -39.401  1.00  0.00        A0 H
ATOM   3165  NE  ARG A 195      18.711  26.805 -41.364  1.00  0.00        A0 N
ATOM   3166  HE  ARG A 195      19.270  27.038 -42.160  1.00  0.00        A0 H
ATOM   3167  CZ  ARG A 195      17.648  27.614 -41.327  1.00  0.00        A0 C
ATOM   3168  NH1 ARG A 195      16.729  27.529 -40.363  1.00  0.00        A0 N
ATOM   3169 HH11 ARG A 195      16.024  28.220 -40.523  1.00  0.00        A0 H
ATOM   3170 HH12 ARG A 195      16.985  26.796 -39.733  1.00  0.00        A0 H
ATOM   3171  NH2 ARG A 195      17.501  28.538 -42.273  1.00  0.00        A0 N
ATOM   3172 HH21 ARG A 195      16.662  29.052 -42.098  1.00  0.00        A0 H
ATOM   3173 HH22 ARG A 195      18.269  28.476 -42.911  1.00  0.00        A0 H
ATOM   3174  C   ARG A 195      23.738  27.361 -40.167  1.00  0.00        A0 C
ATOM   3175  O   ARG A 195      24.281  27.642 -41.251  1.00  0.00        A0 O
ATOM   3176  N   ILE A 196      23.874  28.100 -39.067  1.00  0.00        A0 N
ATOM   3177  HN  ILE A 196      23.404  28.009 -38.189  1.00  0.00        A0 H
ATOM   3178  CA  ILE A 196      24.804  29.232 -38.996  1.00  0.00        A0 C
ATOM   3179  HA  ILE A 196      24.594  29.908 -39.825  1.00  0.00        A0 H
ATOM   3180  CB  ILE A 196      24.698  30.009 -37.656  1.00  0.00        A0 C
ATOM   3181  HB  ILE A 196      24.868  29.311 -36.836  1.00  0.00        A0 H
ATOM   3182  CG2 ILE A 196      25.733  31.147 -37.584  1.00  0.00        A0 C
ATOM   3183 HG21 ILE A 196      25.563  31.846 -38.403  1.00  0.00        A0 H
ATOM   3184 HG22 ILE A 196      25.632  31.671 -36.634  1.00  0.00        A0 H
ATOM   3185 HG23 ILE A 196      26.737  30.731 -37.664  1.00  0.00        A0 H
ATOM   3186  CG1 ILE A 196      23.303  30.608 -37.487  1.00  0.00        A0 C
ATOM   3187 HG11 ILE A 196      23.258  31.515 -38.089  1.00  0.00        A0 H
ATOM   3188 HG12 ILE A 196      22.584  29.883 -37.869  1.00  0.00        A0 H
ATOM   3189  CD  ILE A 196      22.969  30.939 -36.055  1.00  0.00        A0 C
ATOM   3190  HD1 ILE A 196      23.687  31.664 -35.672  1.00  0.00        A0 H
ATOM   3191  HD2 ILE A 196      21.965  31.361 -36.004  1.00  0.00        A0 H
ATOM   3192  HD3 ILE A 196      23.013  30.032 -35.452  1.00  0.00        A0 H
ATOM   3193  C   ILE A 196      26.249  28.745 -39.205  1.00  0.00        A0 C
ATOM   3194  O   ILE A 196      27.019  29.398 -39.903  1.00  0.00        A0 O
ATOM   3195  N   LYS A 197      26.604  27.606 -38.607  1.00  0.00        A0 N
ATOM   3196  HN  LYS A 197      26.061  27.013 -38.012  1.00  0.00        A0 H
ATOM   3197  CA  LYS A 197      27.944  27.032 -38.758  1.00  0.00        A0 C
ATOM   3198  HA  LYS A 197      28.686  27.749 -38.407  1.00  0.00        A0 H
ATOM   3199  CB  LYS A 197      28.091  25.749 -37.955  1.00  0.00        A0 C
ATOM   3200  HB1 LYS A 197      27.147  25.212 -38.040  1.00  0.00        A0 H
ATOM   3201  HB2 LYS A 197      28.883  25.168 -38.427  1.00  0.00        A0 H
ATOM   3202  CG  LYS A 197      28.421  25.957 -36.501  1.00  0.00        A0 C
ATOM   3203  HG1 LYS A 197      29.426  26.368 -36.407  1.00  0.00        A0 H
ATOM   3204  HG2 LYS A 197      27.704  26.646 -36.056  1.00  0.00        A0 H
ATOM   3205  CD  LYS A 197      28.352  24.626 -35.785  1.00  0.00        A0 C
ATOM   3206  HD1 LYS A 197      27.305  24.334 -35.707  1.00  0.00        A0 H
ATOM   3207  HD2 LYS A 197      28.891  23.889 -36.380  1.00  0.00        A0 H
ATOM   3208  CE  LYS A 197      28.960  24.698 -34.400  1.00  0.00        A0 C
ATOM   3209  HE1 LYS A 197      29.971  25.100 -34.470  1.00  0.00        A0 H
ATOM   3210  HE2 LYS A 197      28.353  25.350 -33.772  1.00  0.00        A0 H
ATOM   3211  NZ  LYS A 197      29.008  23.339 -33.801  1.00  0.00        A0 N
ATOM   3212  HZ1 LYS A 197      29.411  23.400 -32.888  1.00  0.00        A0 H
ATOM   3213  HZ2 LYS A 197      28.078  22.977 -33.740  1.00  0.00        A0 H
ATOM   3214  HZ3 LYS A 197      29.567  22.747 -34.382  1.00  0.00        A0 H
ATOM   3215  C   LYS A 197      28.340  26.746 -40.198  1.00  0.00        A0 C
ATOM   3216  O   LYS A 197      29.519  26.659 -40.493  1.00  0.00        A0 O
ATOM   3217  N   LYS A 198      27.367  26.578 -41.083  1.00  0.00        A0 N
ATOM   3218  HN  LYS A 198      26.376  26.583 -40.949  1.00  0.00        A0 H
ATOM   3219  CA  LYS A 198      27.653  26.344 -42.486  1.00  0.00        A0 C
ATOM   3220  HA  LYS A 198      28.552  25.736 -42.589  1.00  0.00        A0 H
ATOM   3221  CB  LYS A 198      26.493  25.608 -43.133  1.00  0.00        A0 C
ATOM   3222  HB1 LYS A 198      25.556  26.090 -42.852  1.00  0.00        A0 H
ATOM   3223  HB2 LYS A 198      26.605  25.636 -44.217  1.00  0.00        A0 H
ATOM   3224  CG  LYS A 198      26.480  24.164 -42.663  1.00  0.00        A0 C
ATOM   3225  HG1 LYS A 198      27.250  23.635 -43.225  1.00  0.00        A0 H
ATOM   3226  HG2 LYS A 198      26.741  24.167 -41.605  1.00  0.00        A0 H
ATOM   3227  CD  LYS A 198      25.153  23.470 -42.852  1.00  0.00        A0 C
ATOM   3228  HD1 LYS A 198      24.380  23.996 -42.291  1.00  0.00        A0 H
ATOM   3229  HD2 LYS A 198      24.891  23.461 -43.910  1.00  0.00        A0 H
ATOM   3230  CE  LYS A 198      25.262  22.045 -42.347  1.00  0.00        A0 C
ATOM   3231  HE1 LYS A 198      26.186  21.609 -42.727  1.00  0.00        A0 H
ATOM   3232  HE2 LYS A 198      25.290  22.061 -41.257  1.00  0.00        A0 H
ATOM   3233  NZ  LYS A 198      24.107  21.229 -42.800  1.00  0.00        A0 N
ATOM   3234  HZ1 LYS A 198      24.210  20.298 -42.451  1.00  0.00        A0 H
ATOM   3235  HZ2 LYS A 198      23.264  21.634 -42.447  1.00  0.00        A0 H
ATOM   3236  HZ3 LYS A 198      24.088  21.218 -43.800  1.00  0.00        A0 H
ATOM   3237  C   LYS A 198      28.058  27.599 -43.249  1.00  0.00        A0 C
ATOM   3238  O   LYS A 198      28.950  27.513 -44.086  1.00  0.00        A0 O
ATOM   3239  N   GLN A 199      27.458  28.759 -42.951  1.00  0.00        A0 N
ATOM   3240  HN  GLN A 199      26.660  28.949 -42.379  1.00  0.00        A0 H
ATOM   3241  CA  GLN A 199      27.978  30.049 -43.508  1.00  0.00        A0 C
ATOM   3242  HA  GLN A 199      28.220  29.864 -44.554  1.00  0.00        A0 H
ATOM   3243  CB  GLN A 199      27.023  31.277 -43.428  1.00  0.00        A0 C
ATOM   3244  HB1 GLN A 199      27.386  31.840 -42.569  1.00  0.00        A0 H
ATOM   3245  HB2 GLN A 199      27.230  31.835 -44.341  1.00  0.00        A0 H
ATOM   3246  CG  GLN A 199      25.508  31.059 -43.294  1.00  0.00        A0 C
ATOM   3247  HG1 GLN A 199      25.374  30.423 -42.419  1.00  0.00        A0 H
ATOM   3248  HG2 GLN A 199      25.077  32.041 -43.098  1.00  0.00        A0 H
ATOM   3249  CD  GLN A 199      24.767  30.425 -44.479  1.00  0.00        A0 C
ATOM   3250  OE1 GLN A 199      25.421  29.993 -45.436  1.00  0.00        A0 O
ATOM   3251  NE2 GLN A 199      23.432  30.364 -44.438  1.00  0.00        A0 N
ATOM   3252 HE21 GLN A 199      23.114  30.768 -43.580  1.00  0.00        A0 H
ATOM   3253 HE22 GLN A 199      23.100  29.931 -45.276  1.00  0.00        A0 H
ATOM   3254  C   GLN A 199      29.308  30.409 -42.844  1.00  0.00        A0 C
ATOM   3255  O   GLN A 199      30.151  31.042 -43.468  1.00  0.00        A0 O
ATOM   3256  N   LEU A 200      29.487  30.022 -41.586  1.00  0.00        A0 N
ATOM   3257  HN  LEU A 200      28.840  29.595 -40.954  1.00  0.00        A0 H
ATOM   3258  CA  LEU A 200      30.775  30.190 -40.909  1.00  0.00        A0 C
ATOM   3259  HA  LEU A 200      31.155  31.195 -41.092  1.00  0.00        A0 H
ATOM   3260  CB  LEU A 200      30.631  29.988 -39.396  1.00  0.00        A0 C
ATOM   3261  HB1 LEU A 200      30.173  29.001 -39.326  1.00  0.00        A0 H
ATOM   3262  HB2 LEU A 200      31.630  29.956 -38.960  1.00  0.00        A0 H
ATOM   3263  CG  LEU A 200      29.773  31.005 -38.633  1.00  0.00        A0 C
ATOM   3264  HG  LEU A 200      28.800  31.095 -39.116  1.00  0.00        A0 H
ATOM   3265  CD1 LEU A 200      29.586  30.536 -37.199  1.00  0.00        A0 C
ATOM   3266 HD11 LEU A 200      30.559  30.447 -36.716  1.00  0.00        A0 H
ATOM   3267 HD12 LEU A 200      28.976  31.259 -36.656  1.00  0.00        A0 H
ATOM   3268 HD13 LEU A 200      29.089  29.566 -37.195  1.00  0.00        A0 H
ATOM   3269  CD2 LEU A 200      30.360  32.415 -38.665  1.00  0.00        A0 C
ATOM   3270 HD21 LEU A 200      30.438  32.753 -39.698  1.00  0.00        A0 H
ATOM   3271 HD22 LEU A 200      29.711  33.092 -38.109  1.00  0.00        A0 H
ATOM   3272 HD23 LEU A 200      31.351  32.407 -38.210  1.00  0.00        A0 H
ATOM   3273  C   LEU A 200      31.875  29.269 -41.449  1.00  0.00        A0 C
ATOM   3274  O   LEU A 200      33.046  29.656 -41.453  1.00  0.00        A0 O
ATOM   3275  N   ARG A 201      31.507  28.064 -41.888  1.00  0.00        A0 N
ATOM   3276  HN  ARG A 201      30.594  27.656 -41.919  1.00  0.00        A0 H
ATOM   3277  CA  ARG A 201      32.480  27.102 -42.427  1.00  0.00        A0 C
ATOM   3278  HA  ARG A 201      33.343  27.052 -41.763  1.00  0.00        A0 H
ATOM   3279  CB  ARG A 201      31.875  25.699 -42.550  1.00  0.00        A0 C
ATOM   3280  HB1 ARG A 201      31.145  25.597 -41.747  1.00  0.00        A0 H
ATOM   3281  HB2 ARG A 201      31.364  25.657 -43.512  1.00  0.00        A0 H
ATOM   3282  CG  ARG A 201      32.891  24.560 -42.463  1.00  0.00        A0 C
ATOM   3283  HG1 ARG A 201      33.551  24.631 -43.327  1.00  0.00        A0 H
ATOM   3284  HG2 ARG A 201      33.472  24.695 -41.551  1.00  0.00        A0 H
ATOM   3285  CD  ARG A 201      32.223  23.182 -42.443  1.00  0.00        A0 C
ATOM   3286  HD1 ARG A 201      31.708  23.037 -43.392  1.00  0.00        A0 H
ATOM   3287  HD2 ARG A 201      33.000  22.425 -42.332  1.00  0.00        A0 H
ATOM   3288  NE  ARG A 201      31.250  23.023 -41.349  1.00  0.00        A0 N
ATOM   3289  HE  ARG A 201      30.256  23.064 -41.451  1.00  0.00        A0 H
ATOM   3290  CZ  ARG A 201      31.547  22.801 -40.063  1.00  0.00        A0 C
ATOM   3291  NH1 ARG A 201      32.811  22.702 -39.650  1.00  0.00        A0 N
ATOM   3292 HH11 ARG A 201      32.819  22.537 -38.664  1.00  0.00        A0 H
ATOM   3293 HH12 ARG A 201      33.420  22.819 -40.435  1.00  0.00        A0 H
ATOM   3294  NH2 ARG A 201      30.564  22.682 -39.171  1.00  0.00        A0 N
ATOM   3295 HH21 ARG A 201      30.962  22.521 -38.268  1.00  0.00        A0 H
ATOM   3296 HH22 ARG A 201      29.686  22.785 -39.638  1.00  0.00        A0 H
ATOM   3297  C   ARG A 201      33.039  27.542 -43.773  1.00  0.00        A0 C
ATOM   3298  O   ARG A 201      34.179  27.222 -44.086  1.00  0.00        A0 O
ATOM   3299  N   GLU A 202      32.246  28.267 -44.562  1.00  0.00        A0 N
ATOM   3300  HN  GLU A 202      31.296  28.544 -44.418  1.00  0.00        A0 H
ATOM   3301  CA  GLU A 202      32.708  28.795 -45.853  1.00  0.00        A0 C
ATOM   3302  HA  GLU A 202      33.434  28.110 -46.291  1.00  0.00        A0 H
ATOM   3303  CB  GLU A 202      31.538  28.953 -46.823  1.00  0.00        A0 C
ATOM   3304  HB1 GLU A 202      31.967  29.125 -47.810  1.00  0.00        A0 H
ATOM   3305  HB2 GLU A 202      30.997  28.007 -46.822  1.00  0.00        A0 H
ATOM   3306  CG  GLU A 202      30.586  30.077 -46.485  1.00  0.00        A0 C
ATOM   3307  HG1 GLU A 202      30.119  29.859 -45.525  1.00  0.00        A0 H
ATOM   3308  HG2 GLU A 202      31.177  30.989 -46.402  1.00  0.00        A0 H
ATOM   3309  CD  GLU A 202      29.518  30.264 -47.532  1.00  0.00        A0 C
ATOM   3310  OE1 GLU A 202      28.846  29.260 -47.874  1.00  0.00        A0 O
ATOM   3311  OE2 GLU A 202      29.350  31.421 -47.994  1.00  0.00        A0 O
ATOM   3312  C   GLU A 202      33.531  30.098 -45.753  1.00  0.00        A0 C
ATOM   3313  O   GLU A 202      34.234  30.456 -46.694  1.00  0.00        A0 O
ATOM   3314  N   TRP A 203      33.411  30.813 -44.634  1.00  0.00        A0 N
ATOM   3315  HN  TRP A 203      32.703  30.745 -43.931  1.00  0.00        A0 H
ATOM   3316  CA  TRP A 203      34.371  31.876 -44.251  1.00  0.00        A0 C
ATOM   3317  HA  TRP A 203      34.664  32.444 -45.134  1.00  0.00        A0 H
ATOM   3318  CB  TRP A 203      33.731  32.840 -43.236  1.00  0.00        A0 C
ATOM   3319  HB1 TRP A 203      33.365  32.250 -42.395  1.00  0.00        A0 H
ATOM   3320  HB2 TRP A 203      34.450  33.576 -42.877  1.00  0.00        A0 H
ATOM   3321  CG  TRP A 203      32.546  33.616 -43.769  1.00  0.00        A0 C
ATOM   3322  CD1 TRP A 203      32.210  33.820 -45.084  1.00  0.00        A0 C
ATOM   3323  HD1 TRP A 203      32.858  33.362 -45.831  1.00  0.00        A0 H
ATOM   3324  NE1 TRP A 203      31.076  34.594 -45.174  1.00  0.00        A0 N
ATOM   3325  HE1 TRP A 203      30.844  34.721 -46.138  1.00  0.00        A0 H
ATOM   3326  CE2 TRP A 203      30.661  34.920 -43.912  1.00  0.00        A0 C
ATOM   3327  CZ2 TRP A 203      29.566  35.685 -43.498  1.00  0.00        A0 C
ATOM   3328  HZ2 TRP A 203      28.910  36.108 -44.259  1.00  0.00        A0 H
ATOM   3329  CH2 TRP A 203      29.386  35.856 -42.148  1.00  0.00        A0 C
ATOM   3330  HH2 TRP A 203      28.546  36.452 -41.790  1.00  0.00        A0 H
ATOM   3331  CZ3 TRP A 203      30.266  35.276 -41.205  1.00  0.00        A0 C
ATOM   3332  HZ3 TRP A 203      30.114  35.413 -40.134  1.00  0.00        A0 H
ATOM   3333  CE3 TRP A 203      31.361  34.506 -41.621  1.00  0.00        A0 C
ATOM   3334  HE3 TRP A 203      32.004  34.064 -40.860  1.00  0.00        A0 H
ATOM   3335  CD2 TRP A 203      31.569  34.325 -42.997  1.00  0.00        A0 C
ATOM   3336  C   TRP A 203      35.683  31.302 -43.669  1.00  0.00        A0 C
ATOM   3337  O   TRP A 203      36.755  31.859 -43.910  1.00  0.00        A0 O
ATOM   3338  N   ASP A 204      35.560  30.216 -42.882  1.00  0.00        A0 N
ATOM   3339  HN  ASP A 204      34.695  29.867 -42.521  1.00  0.00        A0 H
ATOM   3340  CA  ASP A 204      36.675  29.341 -42.406  1.00  0.00        A0 C
ATOM   3341  HA  ASP A 204      36.264  28.532 -41.802  1.00  0.00        A0 H
ATOM   3342  CB  ASP A 204      37.464  28.722 -43.593  1.00  0.00        A0 C
ATOM   3343  HB1 ASP A 204      36.828  28.814 -44.473  1.00  0.00        A0 H
ATOM   3344  HB2 ASP A 204      38.374  29.304 -43.741  1.00  0.00        A0 H
ATOM   3345  CG  ASP A 204      37.833  27.233 -43.377  1.00  0.00        A0 C
ATOM   3346  OD1 ASP A 204      38.257  26.845 -42.262  1.00  0.00        A0 O
ATOM   3347  OD2 ASP A 204      37.714  26.448 -44.347  1.00  0.00        A0 O
ATOM   3348  C   ASP A 204      37.622  30.079 -41.460  1.00  0.00        A0 C
ATOM   3349  O   ASP A 204      38.007  29.559 -40.419  1.00  0.00        A0 O
ATOM   3350  N   ASP A 205      36.310  25.788 -40.225  1.00  0.00        A0 N
ATOM   3351  HN  ASP A 205      36.883  26.595 -40.370  1.00  0.00        A0 H
ATOM   3352  CA  ASP A 205      37.104  24.754 -39.574  1.00  0.00        A0 C
ATOM   3353  HA  ASP A 205      36.508  23.849 -39.451  1.00  0.00        A0 H
ATOM   3354  CB  ASP A 205      38.340  24.417 -40.428  1.00  0.00        A0 C
ATOM   3355  HB1 ASP A 205      38.024  24.055 -41.406  1.00  0.00        A0 H
ATOM   3356  HB2 ASP A 205      38.956  25.308 -40.552  1.00  0.00        A0 H
ATOM   3357  CG  ASP A 205      38.871  23.707 -39.966  1.00  0.00        A0 C
ATOM   3358  OD1 ASP A 205      38.549  22.810 -40.269  1.00  0.00        A0 O
ATOM   3359  OD2 ASP A 205      39.539  24.142 -39.362  1.00  0.00        A0 O
ATOM   3360  C   ASP A 205      37.512  25.224 -38.180  1.00  0.00        A0 C
ATOM   3361  O   ASP A 205      38.474  25.979 -38.049  1.00  0.00        A0 O
ATOM   3362  N   ASP A 206      36.768  24.792 -37.155  1.00  0.00        A0 N
ATOM   3363  HN  ASP A 206      35.963  24.199 -37.174  1.00  0.00        A0 H
ATOM   3364  CA  ASP A 206      37.060  25.161 -35.755  1.00  0.00        A0 C
ATOM   3365  HA  ASP A 206      38.060  24.827 -35.480  1.00  0.00        A0 H
ATOM   3366  CB  ASP A 206      36.990  26.696 -35.592  1.00  0.00        A0 C
ATOM   3367  HB1 ASP A 206      37.724  27.168 -36.245  1.00  0.00        A0 H
ATOM   3368  HB2 ASP A 206      35.992  27.049 -35.853  1.00  0.00        A0 H
ATOM   3369  CG  ASP A 206      37.189  26.932 -34.641  1.00  0.00        A0 C
ATOM   3370  OD1 ASP A 206      38.174  27.073 -34.540  1.00  0.00        A0 O
ATOM   3371  OD2 ASP A 206      36.334  26.944 -34.122  1.00  0.00        A0 O
ATOM   3372  C   ASP A 206      36.143  24.470 -34.717  1.00  0.00        A0 C
ATOM   3373  O   ASP A 206      35.407  23.526 -35.042  1.00  0.00        A0 O
ATOM   3374  N   SER A 207      36.248  24.936 -33.463  1.00  0.00        A0 N
ATOM   3375  HN  SER A 207      36.994  25.495 -33.100  1.00  0.00        A0 H
ATOM   3376  CA  SER A 207      35.259  24.696 -32.390  1.00  0.00        A0 C
ATOM   3377  HA  SER A 207      34.379  24.212 -32.813  1.00  0.00        A0 H
ATOM   3378  CB  SER A 207      35.831  23.797 -31.291  1.00  0.00        A0 C
ATOM   3379  HB1 SER A 207      36.734  24.262 -30.895  1.00  0.00        A0 H
ATOM   3380  HB2 SER A 207      35.092  23.706 -30.495  1.00  0.00        A0 H
ATOM   3381  OG  SER A 207      36.143  22.514 -31.793  1.00  0.00        A0 O
ATOM   3382  HG1 SER A 207      36.513  21.955 -31.051  1.00  0.00        A0 H
ATOM   3383  C   SER A 207      34.783  26.034 -31.771  1.00  0.00        A0 C
ATOM   3384  O   SER A 207      35.596  26.910 -31.437  1.00  0.00        A0 O
ATOM   3385  N   LEU A 208      33.460  26.153 -31.620  1.00  0.00        A0 N
ATOM   3386  HN  LEU A 208      32.789  25.433 -31.797  1.00  0.00        A0 H
ATOM   3387  CA  LEU A 208      32.753  27.370 -31.165  1.00  0.00        A0 C
ATOM   3388  HA  LEU A 208      33.469  28.153 -30.914  1.00  0.00        A0 H
ATOM   3389  CB  LEU A 208      31.839  27.882 -32.294  1.00  0.00        A0 C
ATOM   3390  HB1 LEU A 208      31.536  26.946 -32.764  1.00  0.00        A0 H
ATOM   3391  HB2 LEU A 208      30.971  28.356 -31.837  1.00  0.00        A0 H
ATOM   3392  CG  LEU A 208      32.434  28.820 -33.358  1.00  0.00        A0 C
ATOM   3393  HG  LEU A 208      32.395  29.829 -32.948  1.00  0.00        A0 H
ATOM   3394  CD1 LEU A 208      33.870  28.490 -33.763  1.00  0.00        A0 C
ATOM   3395 HD11 LEU A 208      33.910  27.481 -34.173  1.00  0.00        A0 H
ATOM   3396 HD12 LEU A 208      34.208  29.201 -34.516  1.00  0.00        A0 H
ATOM   3397 HD13 LEU A 208      34.518  28.552 -32.889  1.00  0.00        A0 H
ATOM   3398  CD2 LEU A 208      31.533  28.844 -34.587  1.00  0.00        A0 C
ATOM   3399 HD21 LEU A 208      30.543  29.201 -34.305  1.00  0.00        A0 H
ATOM   3400 HD22 LEU A 208      31.959  29.510 -35.338  1.00  0.00        A0 H
ATOM   3401 HD23 LEU A 208      31.452  27.838 -34.999  1.00  0.00        A0 H
ATOM   3402  C   LEU A 208      31.923  27.015 -29.923  1.00  0.00        A0 C
ATOM   3403  O   LEU A 208      31.776  25.834 -29.619  1.00  0.00        A0 O
ATOM   3404  N   PRO A 209      31.368  28.020 -29.203  1.00  0.00        A0 N
ATOM   3405  CD  PRO A 209      31.449  29.477 -29.423  1.00  0.00        A0 C
ATOM   3406  HD1 PRO A 209      30.738  29.768 -30.196  1.00  0.00        A0 H
ATOM   3407  HD2 PRO A 209      32.458  29.742 -29.739  1.00  0.00        A0 H
ATOM   3408  CG  PRO A 209      31.103  30.047 -28.077  1.00  0.00        A0 C
ATOM   3409  HG1 PRO A 209      30.647  31.030 -28.198  1.00  0.00        A0 H
ATOM   3410  HG2 PRO A 209      32.005  30.137 -27.471  1.00  0.00        A0 H
ATOM   3411  CB  PRO A 209      30.155  29.081 -27.474  1.00  0.00        A0 C
ATOM   3412  HB1 PRO A 209      29.134  29.251 -27.815  1.00  0.00        A0 H
ATOM   3413  HB2 PRO A 209      30.187  29.127 -26.385  1.00  0.00        A0 H
ATOM   3414  CA  PRO A 209      30.643  27.708 -27.954  1.00  0.00        A0 C
ATOM   3415  HA  PRO A 209      31.372  27.266 -27.275  1.00  0.00        A0 H
ATOM   3416  C   PRO A 209      29.448  26.759 -28.107  1.00  0.00        A0 C
ATOM   3417  O   PRO A 209      28.639  26.925 -29.018  1.00  0.00        A0 O
ATOM   3418  N   SER A 210      29.369  25.767 -27.222  1.00  0.00        A0 N
ATOM   3419  HN  SER A 210      30.052  25.494 -26.545  1.00  0.00        A0 H
ATOM   3420  CA  SER A 210      28.203  24.883 -27.108  1.00  0.00        A0 C
ATOM   3421  HA  SER A 210      28.041  24.354 -28.047  1.00  0.00        A0 H
ATOM   3422  CB  SER A 210      28.436  23.849 -25.997  1.00  0.00        A0 C
ATOM   3423  HB1 SER A 210      28.127  24.285 -25.047  1.00  0.00        A0 H
ATOM   3424  HB2 SER A 210      27.827  22.970 -26.208  1.00  0.00        A0 H
ATOM   3425  OG  SER A 210      29.799  23.472 -25.922  1.00  0.00        A0 O
ATOM   3426  HG1 SER A 210      29.911  22.800 -25.190  1.00  0.00        A0 H
ATOM   3427  C   SER A 210      26.912  25.655 -26.799  1.00  0.00        A0 C
ATOM   3428  O   SER A 210      25.858  25.355 -27.359  1.00  0.00        A0 O
ATOM   3429  N   ASN A 211      27.012  26.647 -25.911  1.00  0.00        A0 N
ATOM   3430  HN  ASN A 211      27.839  27.015 -25.486  1.00  0.00        A0 H
ATOM   3431  CA  ASN A 211      25.852  27.377 -25.406  1.00  0.00        A0 C
ATOM   3432  HA  ASN A 211      25.087  26.675 -25.075  1.00  0.00        A0 H
ATOM   3433  CB  ASN A 211      26.256  28.257 -24.219  1.00  0.00        A0 C
ATOM   3434  HB1 ASN A 211      26.879  27.667 -23.546  1.00  0.00        A0 H
ATOM   3435  HB2 ASN A 211      26.827  29.109 -24.589  1.00  0.00        A0 H
ATOM   3436  CG  ASN A 211      25.054  28.778 -23.439  1.00  0.00        A0 C
ATOM   3437  OD1 ASN A 211      24.236  29.526 -23.963  1.00  0.00        A0 O
ATOM   3438  ND2 ASN A 211      24.946  28.387 -22.179  1.00  0.00        A0 N
ATOM   3439 HD21 ASN A 211      25.713  27.785 -21.958  1.00  0.00        A0 H
ATOM   3440 HD22 ASN A 211      24.126  28.797 -21.780  1.00  0.00        A0 H
ATOM   3441  C   ASN A 211      25.186  28.242 -26.487  1.00  0.00        A0 C
ATOM   3442  O   ASN A 211      25.861  29.035 -27.155  1.00  0.00        A0 O
ATOM   3443  N   PRO A 212      23.859  28.100 -26.658  1.00  0.00        A0 N
ATOM   3444  CD  PRO A 212      23.022  27.000 -26.149  1.00  0.00        A0 C
ATOM   3445  HD1 PRO A 212      22.888  27.121 -25.074  1.00  0.00        A0 H
ATOM   3446  HD2 PRO A 212      23.520  26.051 -26.348  1.00  0.00        A0 H
ATOM   3447  CG  PRO A 212      21.741  27.141 -26.906  1.00  0.00        A0 C
ATOM   3448  HG1 PRO A 212      20.906  26.848 -26.270  1.00  0.00        A0 H
ATOM   3449  HG2 PRO A 212      21.766  26.503 -27.790  1.00  0.00        A0 H
ATOM   3450  CB  PRO A 212      21.655  28.568 -27.287  1.00  0.00        A0 C
ATOM   3451  HB1 PRO A 212      21.231  29.182 -26.492  1.00  0.00        A0 H
ATOM   3452  HB2 PRO A 212      21.065  28.691 -28.195  1.00  0.00        A0 H
ATOM   3453  CA  PRO A 212      23.102  28.982 -27.546  1.00  0.00        A0 C
ATOM   3454  HA  PRO A 212      23.420  28.741 -28.560  1.00  0.00        A0 H
ATOM   3455  C   PRO A 212      23.278  30.493 -27.298  1.00  0.00        A0 C
ATOM   3456  O   PRO A 212      23.330  31.252 -28.252  1.00  0.00        A0 O
ATOM   3457  N   ILE A 213      23.365  30.929 -26.048  1.00  0.00        A0 N
ATOM   3458  HN  ILE A 213      23.282  30.430 -25.186  1.00  0.00        A0 H
ATOM   3459  CA  ILE A 213      23.619  32.343 -25.758  1.00  0.00        A0 C
ATOM   3460  HA  ILE A 213      22.863  32.953 -26.253  1.00  0.00        A0 H
ATOM   3461  CB  ILE A 213      23.596  32.626 -24.245  1.00  0.00        A0 C
ATOM   3462  HB  ILE A 213      24.260  31.919 -23.747  1.00  0.00        A0 H
ATOM   3463  CG2 ILE A 213      24.053  34.045 -23.947  1.00  0.00        A0 C
ATOM   3464 HG21 ILE A 213      23.390  34.753 -24.444  1.00  0.00        A0 H
ATOM   3465 HG22 ILE A 213      24.027  34.217 -22.871  1.00  0.00        A0 H
ATOM   3466 HG23 ILE A 213      25.071  34.184 -24.312  1.00  0.00        A0 H
ATOM   3467  CG1 ILE A 213      22.195  32.429 -23.693  1.00  0.00        A0 C
ATOM   3468 HG11 ILE A 213      21.634  33.344 -23.882  1.00  0.00        A0 H
ATOM   3469 HG12 ILE A 213      21.738  31.604 -24.239  1.00  0.00        A0 H
ATOM   3470  CD  ILE A 213      22.177  32.125 -22.218  1.00  0.00        A0 C
ATOM   3471  HD1 ILE A 213      22.634  32.950 -21.671  1.00  0.00        A0 H
ATOM   3472  HD2 ILE A 213      21.147  31.995 -21.886  1.00  0.00        A0 H
ATOM   3473  HD3 ILE A 213      22.737  31.210 -22.028  1.00  0.00        A0 H
ATOM   3474  C   ILE A 213      24.986  32.754 -26.319  1.00  0.00        A0 C
ATOM   3475  O   ILE A 213      25.095  33.702 -27.113  1.00  0.00        A0 O
ATOM   3476  N   ASP A 214      26.020  32.032 -25.886  1.00  0.00        A0 N
ATOM   3477  HN  ASP A 214      26.011  31.218 -25.306  1.00  0.00        A0 H
ATOM   3478  CA  ASP A 214      27.407  32.359 -26.227  1.00  0.00        A0 C
ATOM   3479  HA  ASP A 214      27.633  33.374 -25.900  1.00  0.00        A0 H
ATOM   3480  CB  ASP A 214      28.384  31.395 -25.544  1.00  0.00        A0 C
ATOM   3481  HB1 ASP A 214      28.048  30.378 -25.749  1.00  0.00        A0 H
ATOM   3482  HB2 ASP A 214      29.367  31.549 -25.990  1.00  0.00        A0 H
ATOM   3483  CG  ASP A 214      28.472  31.608 -24.031  1.00  0.00        A0 C
ATOM   3484  OD1 ASP A 214      27.597  32.286 -23.436  1.00  0.00        A0 O
ATOM   3485  OD2 ASP A 214      29.434  31.084 -23.431  1.00  0.00        A0 O
ATOM   3486  C   ASP A 214      27.611  32.325 -27.728  1.00  0.00        A0 C
ATOM   3487  O   ASP A 214      28.122  33.279 -28.315  1.00  0.00        A0 O
ATOM   3488  N   PHE A 215      27.184  31.231 -28.343  1.00  0.00        A0 N
ATOM   3489  HN  PHE A 215      26.819  30.381 -27.962  1.00  0.00        A0 H
ATOM   3490  CA  PHE A 215      27.199  31.132 -29.793  1.00  0.00        A0 C
ATOM   3491  HA  PHE A 215      28.230  31.116 -30.148  1.00  0.00        A0 H
ATOM   3492  CB  PHE A 215      26.501  29.853 -30.260  1.00  0.00        A0 C
ATOM   3493  HB1 PHE A 215      26.876  29.001 -29.693  1.00  0.00        A0 H
ATOM   3494  HB2 PHE A 215      25.422  29.932 -30.125  1.00  0.00        A0 H
ATOM   3495  CG  PHE A 215      26.731  29.538 -31.711  1.00  0.00        A0 C
ATOM   3496  CD1 PHE A 215      27.816  28.770 -32.105  1.00  0.00        A0 C
ATOM   3497  HD1 PHE A 215      28.505  28.390 -31.351  1.00  0.00        A0 H
ATOM   3498  CE1 PHE A 215      28.028  28.484 -33.444  1.00  0.00        A0 C
ATOM   3499  HE1 PHE A 215      28.880  27.873 -33.744  1.00  0.00        A0 H
ATOM   3500  CZ  PHE A 215      27.154  28.976 -34.405  1.00  0.00        A0 C
ATOM   3501  HZ  PHE A 215      27.321  28.760 -35.460  1.00  0.00        A0 H
ATOM   3502  CE2 PHE A 215      26.068  29.742 -34.019  1.00  0.00        A0 C
ATOM   3503  HE2 PHE A 215      25.372  30.125 -34.766  1.00  0.00        A0 H
ATOM   3504  CD2 PHE A 215      25.868  30.021 -32.682  1.00  0.00        A0 C
ATOM   3505  HD2 PHE A 215      25.019  30.631 -32.374  1.00  0.00        A0 H
ATOM   3506  C   PHE A 215      26.543  32.367 -30.413  1.00  0.00        A0 C
ATOM   3507  O   PHE A 215      27.170  33.073 -31.191  1.00  0.00        A0 O
ATOM   3508  N   SER A 216      25.310  32.657 -30.021  1.00  0.00        A0 N
ATOM   3509  HN  SER A 216      24.736  32.207 -29.336  1.00  0.00        A0 H
ATOM   3510  CA  SER A 216      24.569  33.780 -30.601  1.00  0.00        A0 C
ATOM   3511  HA  SER A 216      24.495  33.641 -31.680  1.00  0.00        A0 H
ATOM   3512  CB  SER A 216      23.152  33.886 -30.022  1.00  0.00        A0 C
ATOM   3513  HB1 SER A 216      22.578  34.574 -30.643  1.00  0.00        A0 H
ATOM   3514  HB2 SER A 216      22.693  32.898 -30.056  1.00  0.00        A0 H
ATOM   3515  OG  SER A 216      23.165  34.355 -28.686  1.00  0.00        A0 O
ATOM   3516  HG1 SER A 216      22.224  34.408 -28.350  1.00  0.00        A0 H
ATOM   3517  C   SER A 216      25.286  35.134 -30.478  1.00  0.00        A0 C
ATOM   3518  O   SER A 216      25.249  35.933 -31.414  1.00  0.00        A0 O
ATOM   3519  N   TYR A 217      25.936  35.385 -29.344  1.00  0.00        A0 N
ATOM   3520  HN  TYR A 217      26.007  34.841 -28.508  1.00  0.00        A0 H
ATOM   3521  CA  TYR A 217      26.708  36.627 -29.174  1.00  0.00        A0 C
ATOM   3522  HA  TYR A 217      26.136  37.463 -29.576  1.00  0.00        A0 H
ATOM   3523  CB  TYR A 217      27.012  36.907 -27.699  1.00  0.00        A0 C
ATOM   3524  HB1 TYR A 217      27.339  35.971 -27.245  1.00  0.00        A0 H
ATOM   3525  HB2 TYR A 217      27.828  37.629 -27.671  1.00  0.00        A0 H
ATOM   3526  CG  TYR A 217      25.839  37.449 -26.937  1.00  0.00        A0 C
ATOM   3527  CD1 TYR A 217      25.139  38.552 -27.400  1.00  0.00        A0 C
ATOM   3528  HD1 TYR A 217      25.467  39.027 -28.324  1.00  0.00        A0 H
ATOM   3529  CE1 TYR A 217      24.053  39.048 -26.720  1.00  0.00        A0 C
ATOM   3530  HE1 TYR A 217      23.500  39.906 -27.101  1.00  0.00        A0 H
ATOM   3531  CZ  TYR A 217      23.666  38.448 -25.550  1.00  0.00        A0 C
ATOM   3532  OH  TYR A 217      22.591  38.956 -24.860  1.00  0.00        A0 O
ATOM   3533  HH  TYR A 217      22.443  38.407 -24.037  1.00  0.00        A0 H
ATOM   3534  CE2 TYR A 217      24.345  37.351 -25.066  1.00  0.00        A0 C
ATOM   3535  HE2 TYR A 217      24.032  36.873 -24.138  1.00  0.00        A0 H
ATOM   3536  CD2 TYR A 217      25.426  36.859 -25.763  1.00  0.00        A0 C
ATOM   3537  HD2 TYR A 217      25.968  35.991 -25.387  1.00  0.00        A0 H
ATOM   3538  C   TYR A 217      28.010  36.636 -29.962  1.00  0.00        A0 C
ATOM   3539  O   TYR A 217      28.480  37.699 -30.372  1.00  0.00        A0 O
ATOM   3540  N   ARG A 218      28.599  35.460 -30.148  1.00  0.00        A0 N
ATOM   3541  HN  ARG A 218      28.351  34.560 -29.790  1.00  0.00        A0 H
ATOM   3542  CA  ARG A 218      29.785  35.331 -30.971  1.00  0.00        A0 C
ATOM   3543  HA  ARG A 218      30.543  36.040 -30.637  1.00  0.00        A0 H
ATOM   3544  CB  ARG A 218      30.361  33.918 -30.872  1.00  0.00        A0 C
ATOM   3545  HB1 ARG A 218      30.345  33.647 -29.816  1.00  0.00        A0 H
ATOM   3546  HB2 ARG A 218      29.686  33.265 -31.425  1.00  0.00        A0 H
ATOM   3547  CG  ARG A 218      31.779  33.761 -31.416  1.00  0.00        A0 C
ATOM   3548  HG1 ARG A 218      32.006  32.695 -31.437  1.00  0.00        A0 H
ATOM   3549  HG2 ARG A 218      31.785  34.153 -32.433  1.00  0.00        A0 H
ATOM   3550  CD  ARG A 218      32.836  34.492 -30.581  1.00  0.00        A0 C
ATOM   3551  HD1 ARG A 218      33.271  35.299 -31.170  1.00  0.00        A0 H
ATOM   3552  HD2 ARG A 218      32.371  34.906 -29.686  1.00  0.00        A0 H
ATOM   3553  NE  ARG A 218      33.909  33.577 -30.173  1.00  0.00        A0 N
ATOM   3554  HE  ARG A 218      34.778  33.451 -30.651  1.00  0.00        A0 H
ATOM   3555  CZ  ARG A 218      33.881  32.775 -29.098  1.00  0.00        A0 C
ATOM   3556  NH1 ARG A 218      34.923  31.976 -28.845  1.00  0.00        A0 N
ATOM   3557 HH11 ARG A 218      34.737  31.452 -28.014  1.00  0.00        A0 H
ATOM   3558 HH12 ARG A 218      35.616  32.111 -29.553  1.00  0.00        A0 H
ATOM   3559  NH2 ARG A 218      32.838  32.762 -28.258  1.00  0.00        A0 N
ATOM   3560 HH21 ARG A 218      33.015  32.100 -27.529  1.00  0.00        A0 H
ATOM   3561 HH22 ARG A 218      32.154  33.417 -28.578  1.00  0.00        A0 H
ATOM   3562  C   ARG A 218      29.460  35.692 -32.419  1.00  0.00        A0 C
ATOM   3563  O   ARG A 218      30.154  36.503 -33.018  1.00  0.00        A0 O
ATOM   3564  N   VAL A 219      28.387  35.130 -32.968  1.00  0.00        A0 N
ATOM   3565  HN  VAL A 219      27.666  34.552 -32.587  1.00  0.00        A0 H
ATOM   3566  CA  VAL A 219      28.126  35.340 -34.399  1.00  0.00        A0 C
ATOM   3567  HA  VAL A 219      29.058  35.443 -34.956  1.00  0.00        A0 H
ATOM   3568  CB  VAL A 219      27.236  34.263 -35.107  1.00  0.00        A0 C
ATOM   3569  HB  VAL A 219      27.654  34.077 -36.096  1.00  0.00        A0 H
ATOM   3570  CG1 VAL A 219      27.178  32.960 -34.330  1.00  0.00        A0 C
ATOM   3571 HG11 VAL A 219      26.760  33.145 -33.341  1.00  0.00        A0 H
ATOM   3572 HG12 VAL A 219      26.549  32.247 -34.862  1.00  0.00        A0 H
ATOM   3573 HG13 VAL A 219      28.184  32.552 -34.228  1.00  0.00        A0 H
ATOM   3574  CG2 VAL A 219      25.831  34.757 -35.410  1.00  0.00        A0 C
ATOM   3575 HG21 VAL A 219      25.884  35.625 -36.067  1.00  0.00        A0 H
ATOM   3576 HG22 VAL A 219      25.265  33.965 -35.900  1.00  0.00        A0 H
ATOM   3577 HG23 VAL A 219      25.335  35.036 -34.480  1.00  0.00        A0 H
ATOM   3578  C   VAL A 219      27.608  36.753 -34.616  1.00  0.00        A0 C
ATOM   3579  O   VAL A 219      27.782  37.295 -35.699  1.00  0.00        A0 O
ATOM   3580  N   ALA A 220      26.977  37.334 -33.597  1.00  0.00        A0 N
ATOM   3581  HN  ALA A 220      26.723  36.937 -32.715  1.00  0.00        A0 H
ATOM   3582  CA  ALA A 220      26.537  38.738 -33.635  1.00  0.00        A0 C
ATOM   3583  HA  ALA A 220      25.779  38.833 -34.412  1.00  0.00        A0 H
ATOM   3584  CB  ALA A 220      25.924  39.139 -32.309  1.00  0.00        A0 C
ATOM   3585  HB1 ALA A 220      26.674  39.058 -31.522  1.00  0.00        A0 H
ATOM   3586  HB2 ALA A 220      25.570  40.168 -32.368  1.00  0.00        A0 H
ATOM   3587  HB3 ALA A 220      25.086  38.480 -32.081  1.00  0.00        A0 H
ATOM   3588  C   ALA A 220      27.673  39.691 -33.968  1.00  0.00        A0 C
ATOM   3589  O   ALA A 220      27.483  40.651 -34.726  1.00  0.00        A0 O
ATOM   3590  N   ALA A 221      28.847  39.418 -33.399  1.00  0.00        A0 N
ATOM   3591  HN  ALA A 221      29.068  38.683 -32.758  1.00  0.00        A0 H
ATOM   3592  CA  ALA A 221      30.063  40.215 -33.653  1.00  0.00        A0 C
ATOM   3593  HA  ALA A 221      29.746  41.252 -33.540  1.00  0.00        A0 H
ATOM   3594  CB  ALA A 221      31.127  39.914 -32.603  1.00  0.00        A0 C
ATOM   3595  HB1 ALA A 221      31.461  38.882 -32.709  1.00  0.00        A0 H
ATOM   3596  HB2 ALA A 221      31.974  40.586 -32.741  1.00  0.00        A0 H
ATOM   3597  HB3 ALA A 221      30.707  40.059 -31.608  1.00  0.00        A0 H
ATOM   3598  C   ALA A 221      30.666  40.059 -35.054  1.00  0.00        A0 C
ATOM   3599  O   ALA A 221      31.317  40.966 -35.525  1.00  0.00        A0 O
ATOM   3600  N   CYS A 222      30.480  38.912 -35.699  1.00  0.00        A0 N
ATOM   3601  HN  CYS A 222      30.059  38.070 -35.363  1.00  0.00        A0 H
ATOM   3602  CA  CYS A 222      30.900  38.713 -37.098  1.00  0.00        A0 C
ATOM   3603  HA  CYS A 222      31.951  38.982 -37.206  1.00  0.00        A0 H
ATOM   3604  CB  CYS A 222      30.723  37.253 -37.518  1.00  0.00        A0 C
ATOM   3605  HB1 CYS A 222      29.662  37.013 -37.588  1.00  0.00        A0 H
ATOM   3606  HB2 CYS A 222      31.197  37.085 -38.485  1.00  0.00        A0 H
ATOM   3607  SG  CYS A 222      31.435  36.042 -36.396  1.00  0.00        A0 S
ATOM   3608  HG1 CYS A 222      31.074  34.972 -37.099  1.00  0.00        A0 H
ATOM   3609  C   CYS A 222      30.110  39.536 -38.111  1.00  0.00        A0 C
ATOM   3610  O   CYS A 222      30.569  39.737 -39.228  1.00  0.00        A0 O
ATOM   3611  N   LEU A 223      28.909  39.968 -37.757  1.00  0.00        A0 N
ATOM   3612  HN  LEU A 223      28.437  39.951 -36.875  1.00  0.00        A0 H
ATOM   3613  CA  LEU A 223      28.048  40.589 -38.740  1.00  0.00        A0 C
ATOM   3614  HA  LEU A 223      28.209  40.126 -39.713  1.00  0.00        A0 H
ATOM   3615  CB  LEU A 223      26.584  40.422 -38.358  1.00  0.00        A0 C
ATOM   3616  HB1 LEU A 223      26.502  41.059 -37.477  1.00  0.00        A0 H
ATOM   3617  HB2 LEU A 223      25.971  40.832 -39.161  1.00  0.00        A0 H
ATOM   3618  CG  LEU A 223      26.099  39.015 -38.016  1.00  0.00        A0 C
ATOM   3619  HG  LEU A 223      26.429  38.736 -37.015  1.00  0.00        A0 H
ATOM   3620  CD1 LEU A 223      24.579  39.016 -38.067  1.00  0.00        A0 C
ATOM   3621 HD11 LEU A 223      24.249  39.295 -39.068  1.00  0.00        A0 H
ATOM   3622 HD12 LEU A 223      24.206  38.020 -37.826  1.00  0.00        A0 H
ATOM   3623 HD13 LEU A 223      24.191  39.734 -37.344  1.00  0.00        A0 H
ATOM   3624  CD2 LEU A 223      26.676  37.912 -38.908  1.00  0.00        A0 C
ATOM   3625 HD21 LEU A 223      27.762  37.903 -38.819  1.00  0.00        A0 H
ATOM   3626 HD22 LEU A 223      26.279  36.946 -38.595  1.00  0.00        A0 H
ATOM   3627 HD23 LEU A 223      26.398  38.100 -39.945  1.00  0.00        A0 H
ATOM   3628  C   LEU A 223      28.368  42.069 -38.941  1.00  0.00        A0 C
ATOM   3629  O   LEU A 223      28.225  42.858 -37.993  1.00  0.00        A0 O
ATOM   3630  N   PRO A 224      28.778  42.444 -40.183  1.00  0.00        A0 N
ATOM   3631  CD  PRO A 224      28.943  41.582 -41.380  1.00  0.00        A0 C
ATOM   3632  HD1 PRO A 224      27.991  41.099 -41.599  1.00  0.00        A0 H
ATOM   3633  HD2 PRO A 224      29.695  40.822 -41.165  1.00  0.00        A0 H
ATOM   3634  CG  PRO A 224      29.375  42.524 -42.467  1.00  0.00        A0 C
ATOM   3635  HG1 PRO A 224      28.539  42.692 -43.146  1.00  0.00        A0 H
ATOM   3636  HG2 PRO A 224      30.205  42.079 -43.016  1.00  0.00        A0 H
ATOM   3637  CB  PRO A 224      29.799  43.797 -41.795  1.00  0.00        A0 C
ATOM   3638  HB1 PRO A 224      29.499  44.598 -42.470  1.00  0.00        A0 H
ATOM   3639  HB2 PRO A 224      30.855  43.908 -41.548  1.00  0.00        A0 H
ATOM   3640  CA  PRO A 224      28.956  43.849 -40.519  1.00  0.00        A0 C
ATOM   3641  HA  PRO A 224      29.449  44.372 -39.700  1.00  0.00        A0 H
ATOM   3642  C   PRO A 224      27.580  44.457 -40.754  1.00  0.00        A0 C
ATOM   3643  O   PRO A 224      27.027  44.393 -41.858  1.00  0.00        A0 O
ATOM   3644  N   ILE A 225      27.018  44.979 -39.675  1.00  0.00        A0 N
ATOM   3645  HN  ILE A 225      27.380  45.007 -38.743  1.00  0.00        A0 H
ATOM   3646  CA  ILE A 225      25.710  45.626 -39.696  1.00  0.00        A0 C
ATOM   3647  HA  ILE A 225      25.395  45.835 -40.718  1.00  0.00        A0 H
ATOM   3648  CB  ILE A 225      24.609  44.788 -38.974  1.00  0.00        A0 C
ATOM   3649  HB  ILE A 225      23.727  45.413 -38.829  1.00  0.00        A0 H
ATOM   3650  CG2 ILE A 225      24.234  43.564 -39.805  1.00  0.00        A0 C
ATOM   3651 HG21 ILE A 225      25.115  42.939 -39.950  1.00  0.00        A0 H
ATOM   3652 HG22 ILE A 225      23.465  42.993 -39.285  1.00  0.00        A0 H
ATOM   3653 HG23 ILE A 225      23.854  43.885 -40.775  1.00  0.00        A0 H
ATOM   3654  CG1 ILE A 225      25.046  44.376 -37.556  1.00  0.00        A0 C
ATOM   3655 HG11 ILE A 225      25.800  43.596 -37.659  1.00  0.00        A0 H
ATOM   3656 HG12 ILE A 225      25.492  45.251 -37.083  1.00  0.00        A0 H
ATOM   3657  CD  ILE A 225      23.906  43.865 -36.699  1.00  0.00        A0 C
ATOM   3658  HD1 ILE A 225      23.460  42.989 -37.171  1.00  0.00        A0 H
ATOM   3659  HD2 ILE A 225      24.285  43.593 -35.714  1.00  0.00        A0 H
ATOM   3660  HD3 ILE A 225      23.151  44.645 -36.595  1.00  0.00        A0 H
ATOM   3661  C   ILE A 225      25.839  47.003 -39.063  1.00  0.00        A0 C
ATOM   3662  O   ILE A 225      26.781  47.263 -38.325  1.00  0.00        A0 O
ATOM   3663  N   ASP A 226      24.889  47.879 -39.366  1.00  0.00        A0 N
ATOM   3664  HN  ASP A 226      24.098  47.776 -39.969  1.00  0.00        A0 H
ATOM   3665  CA  ASP A 226      24.885  49.230 -38.800  1.00  0.00        A0 C
ATOM   3666  HA  ASP A 226      25.904  49.618 -38.812  1.00  0.00        A0 H
ATOM   3667  CB  ASP A 226      23.980  50.199 -39.586  1.00  0.00        A0 C
ATOM   3668  HB1 ASP A 226      23.986  51.139 -39.033  1.00  0.00        A0 H
ATOM   3669  HB2 ASP A 226      24.411  50.357 -40.575  1.00  0.00        A0 H
ATOM   3670  CG  ASP A 226      22.547  49.704 -39.730  1.00  0.00        A0 C
ATOM   3671  OD1 ASP A 226      22.345  48.494 -39.995  1.00  0.00        A0 O
ATOM   3672  OD2 ASP A 226      21.623  50.536 -39.607  1.00  0.00        A0 O
ATOM   3673  C   ASP A 226      24.507  49.202 -37.329  1.00  0.00        A0 C
ATOM   3674  O   ASP A 226      23.900  48.249 -36.853  1.00  0.00        A0 O
ATOM   3675  N   ASP A 227      24.881  50.277 -36.638  1.00  0.00        A0 N
ATOM   3676  HN  ASP A 227      25.316  51.099 -37.004  1.00  0.00        A0 H
ATOM   3677  CA  ASP A 227      24.709  50.432 -35.185  1.00  0.00        A0 C
ATOM   3678  HA  ASP A 227      25.308  49.685 -34.665  1.00  0.00        A0 H
ATOM   3679  CB  ASP A 227      25.160  51.840 -34.719  1.00  0.00        A0 C
ATOM   3680  HB1 ASP A 227      24.742  52.584 -35.398  1.00  0.00        A0 H
ATOM   3681  HB2 ASP A 227      24.739  51.980 -33.723  1.00  0.00        A0 H
ATOM   3682  CG  ASP A 227      26.684  52.004 -34.657  1.00  0.00        A0 C
ATOM   3683  OD1 ASP A 227      27.375  51.683 -35.654  1.00  0.00        A0 O
ATOM   3684  OD2 ASP A 227      27.186  52.486 -33.613  1.00  0.00        A0 O
ATOM   3685  C   ASP A 227      23.268  50.205 -34.709  1.00  0.00        A0 C
ATOM   3686  O   ASP A 227      23.049  49.830 -33.555  1.00  0.00        A0 O
ATOM   3687  N   VAL A 228      22.289  50.453 -35.576  1.00  0.00        A0 N
ATOM   3688  HN  VAL A 228      22.329  50.703 -36.544  1.00  0.00        A0 H
ATOM   3689  CA  VAL A 228      20.888  50.379 -35.160  1.00  0.00        A0 C
ATOM   3690  HA  VAL A 228      20.747  50.587 -34.099  1.00  0.00        A0 H
ATOM   3691  CB  VAL A 228      19.982  51.352 -35.985  1.00  0.00        A0 C
ATOM   3692  HB  VAL A 228      20.615  52.154 -36.364  1.00  0.00        A0 H
ATOM   3693  CG1 VAL A 228      19.276  50.663 -37.157  1.00  0.00        A0 C
ATOM   3694 HG11 VAL A 228      18.642  49.861 -36.779  1.00  0.00        A0 H
ATOM   3695 HG12 VAL A 228      18.663  51.389 -37.690  1.00  0.00        A0 H
ATOM   3696 HG13 VAL A 228      20.020  50.248 -37.837  1.00  0.00        A0 H
ATOM   3697  CG2 VAL A 228      18.975  52.043 -35.065  1.00  0.00        A0 C
ATOM   3698 HG21 VAL A 228      19.509  52.612 -34.304  1.00  0.00        A0 H
ATOM   3699 HG22 VAL A 228      18.350  52.717 -35.651  1.00  0.00        A0 H
ATOM   3700 HG23 VAL A 228      18.347  51.293 -34.584  1.00  0.00        A0 H
ATOM   3701  C   VAL A 228      20.369  48.932 -35.090  1.00  0.00        A0 C
ATOM   3702  O   VAL A 228      19.593  48.618 -34.195  1.00  0.00        A0 O
ATOM   3703  N   LEU A 229      20.804  48.068 -36.009  1.00  0.00        A0 N
ATOM   3704  HN  LEU A 229      21.396  48.235 -36.797  1.00  0.00        A0 H
ATOM   3705  CA  LEU A 229      20.437  46.638 -35.978  1.00  0.00        A0 C
ATOM   3706  HA  LEU A 229      19.374  46.545 -35.755  1.00  0.00        A0 H
ATOM   3707  CB  LEU A 229      20.718  45.954 -37.319  1.00  0.00        A0 C
ATOM   3708  HB1 LEU A 229      21.778  46.168 -37.458  1.00  0.00        A0 H
ATOM   3709  HB2 LEU A 229      20.582  44.885 -37.155  1.00  0.00        A0 H
ATOM   3710  CG  LEU A 229      19.944  46.380 -38.569  1.00  0.00        A0 C
ATOM   3711  HG  LEU A 229      20.300  47.351 -38.913  1.00  0.00        A0 H
ATOM   3712  CD1 LEU A 229      20.171  45.340 -39.660  1.00  0.00        A0 C
ATOM   3713 HD11 LEU A 229      19.815  44.369 -39.317  1.00  0.00        A0 H
ATOM   3714 HD12 LEU A 229      19.625  45.630 -40.558  1.00  0.00        A0 H
ATOM   3715 HD13 LEU A 229      21.235  45.277 -39.887  1.00  0.00        A0 H
ATOM   3716  CD2 LEU A 229      18.450  46.577 -38.320  1.00  0.00        A0 C
ATOM   3717 HD21 LEU A 229      18.306  47.351 -37.567  1.00  0.00        A0 H
ATOM   3718 HD22 LEU A 229      17.963  46.878 -39.248  1.00  0.00        A0 H
ATOM   3719 HD23 LEU A 229      18.013  45.642 -37.968  1.00  0.00        A0 H
ATOM   3720  C   LEU A 229      21.184  45.879 -34.882  1.00  0.00        A0 C
ATOM   3721  O   LEU A 229      20.607  45.045 -34.179  1.00  0.00        A0 O
ATOM   3722  N   ARG A 230      22.479  46.156 -34.768  1.00  0.00        A0 N
ATOM   3723  HN  ARG A 230      23.055  46.681 -35.394  1.00  0.00        A0 H
ATOM   3724  CA  ARG A 230      23.292  45.703 -33.641  1.00  0.00        A0 C
ATOM   3725  HA  ARG A 230      23.586  44.663 -33.780  1.00  0.00        A0 H
ATOM   3726  CB  ARG A 230      24.555  46.560 -33.550  1.00  0.00        A0 C
ATOM   3727  HB1 ARG A 230      24.776  46.857 -34.575  1.00  0.00        A0 H
ATOM   3728  HB2 ARG A 230      24.266  47.438 -32.972  1.00  0.00        A0 H
ATOM   3729  CG  ARG A 230      25.786  45.931 -32.931  1.00  0.00        A0 C
ATOM   3730  HG1 ARG A 230      26.555  46.699 -32.842  1.00  0.00        A0 H
ATOM   3731  HG2 ARG A 230      25.522  45.565 -31.939  1.00  0.00        A0 H
ATOM   3732  CD  ARG A 230      26.316  44.778 -33.772  1.00  0.00        A0 C
ATOM   3733  HD1 ARG A 230      26.254  43.881 -33.155  1.00  0.00        A0 H
ATOM   3734  HD2 ARG A 230      25.648  44.677 -34.628  1.00  0.00        A0 H
ATOM   3735  NE  ARG A 230      27.691  44.917 -34.263  1.00  0.00        A0 N
ATOM   3736  HE  ARG A 230      27.964  44.806 -35.218  1.00  0.00        A0 H
ATOM   3737  CZ  ARG A 230      28.769  45.206 -33.534  1.00  0.00        A0 C
ATOM   3738  NH1 ARG A 230      28.705  45.455 -32.225  1.00  0.00        A0 N
ATOM   3739 HH11 ARG A 230      29.626  45.646 -31.885  1.00  0.00        A0 H
ATOM   3740 HH12 ARG A 230      27.753  45.385 -31.926  1.00  0.00        A0 H
ATOM   3741  NH2 ARG A 230      29.941  45.268 -34.144  1.00  0.00        A0 N
ATOM   3742 HH21 ARG A 230      30.646  45.492 -33.472  1.00  0.00        A0 H
ATOM   3743 HH22 ARG A 230      29.812  45.074 -35.117  1.00  0.00        A0 H
ATOM   3744  C   ARG A 230      22.485  45.815 -32.352  1.00  0.00        A0 C
ATOM   3745  O   ARG A 230      22.386  44.851 -31.620  1.00  0.00        A0 O
ATOM   3746  N   ILE A 231      21.868  46.974 -32.119  1.00  0.00        A0 N
ATOM   3747  HN  ILE A 231      21.880  47.808 -32.670  1.00  0.00        A0 H
ATOM   3748  CA  ILE A 231      21.026  47.195 -30.934  1.00  0.00        A0 C
ATOM   3749  HA  ILE A 231      21.581  46.832 -30.069  1.00  0.00        A0 H
ATOM   3750  CB  ILE A 231      20.664  48.690 -30.726  1.00  0.00        A0 C
ATOM   3751  HB  ILE A 231      20.143  49.044 -31.616  1.00  0.00        A0 H
ATOM   3752  CG2 ILE A 231      19.775  48.892 -29.502  1.00  0.00        A0 C
ATOM   3753 HG21 ILE A 231      20.296  48.539 -28.612  1.00  0.00        A0 H
ATOM   3754 HG22 ILE A 231      19.544  49.951 -29.391  1.00  0.00        A0 H
ATOM   3755 HG23 ILE A 231      18.850  48.330 -29.628  1.00  0.00        A0 H
ATOM   3756  CG1 ILE A 231      21.925  49.527 -30.510  1.00  0.00        A0 C
ATOM   3757 HG11 ILE A 231      22.223  49.404 -29.469  1.00  0.00        A0 H
ATOM   3758 HG12 ILE A 231      22.700  49.121 -31.160  1.00  0.00        A0 H
ATOM   3759  CD  ILE A 231      21.735  51.000 -30.810  1.00  0.00        A0 C
ATOM   3760  HD1 ILE A 231      20.960  51.407 -30.160  1.00  0.00        A0 H
ATOM   3761  HD2 ILE A 231      22.671  51.531 -30.635  1.00  0.00        A0 H
ATOM   3762  HD3 ILE A 231      21.437  51.124 -31.851  1.00  0.00        A0 H
ATOM   3763  C   ILE A 231      19.758  46.337 -30.973  1.00  0.00        A0 C
ATOM   3764  O   ILE A 231      19.343  45.838 -29.937  1.00  0.00        A0 O
ATOM   3765  N   GLN A 232      19.144  46.166 -32.140  1.00  0.00        A0 N
ATOM   3766  HN  GLN A 232      19.327  46.584 -33.030  1.00  0.00        A0 H
ATOM   3767  CA  GLN A 232      17.999  45.240 -32.269  1.00  0.00        A0 C
ATOM   3768  HA  GLN A 232      17.201  45.597 -31.618  1.00  0.00        A0 H
ATOM   3769  CB  GLN A 232      17.446  45.122 -33.711  1.00  0.00        A0 C
ATOM   3770  HB1 GLN A 232      18.216  44.585 -34.264  1.00  0.00        A0 H
ATOM   3771  HB2 GLN A 232      16.559  44.494 -33.621  1.00  0.00        A0 H
ATOM   3772  CG  GLN A 232      17.087  46.407 -34.456  1.00  0.00        A0 C
ATOM   3773  HG1 GLN A 232      17.899  47.113 -34.280  1.00  0.00        A0 H
ATOM   3774  HG2 GLN A 232      17.019  46.190 -35.522  1.00  0.00        A0 H
ATOM   3775  CD  GLN A 232      15.786  47.044 -34.008  1.00  0.00        A0 C
ATOM   3776  OE1 GLN A 232      15.655  47.448 -32.852  1.00  0.00        A0 O
ATOM   3777  NE2 GLN A 232      14.807  47.115 -34.910  1.00  0.00        A0 N
ATOM   3778 HE21 GLN A 232      15.132  46.732 -35.774  1.00  0.00        A0 H
ATOM   3779 HE22 GLN A 232      14.003  47.533 -34.486  1.00  0.00        A0 H
ATOM   3780  C   GLN A 232      18.381  43.839 -31.785  1.00  0.00        A0 C
ATOM   3781  O   GLN A 232      17.633  43.230 -31.016  1.00  0.00        A0 O
ATOM   3782  N   LEU A 233      19.538  43.348 -32.235  1.00  0.00        A0 N
ATOM   3783  HN  LEU A 233      20.169  43.751 -32.898  1.00  0.00        A0 H
ATOM   3784  CA  LEU A 233      20.075  42.063 -31.786  1.00  0.00        A0 C
ATOM   3785  HA  LEU A 233      19.357  41.273 -32.009  1.00  0.00        A0 H
ATOM   3786  CB  LEU A 233      21.387  41.738 -32.483  1.00  0.00        A0 C
ATOM   3787  HB1 LEU A 233      21.851  42.711 -32.642  1.00  0.00        A0 H
ATOM   3788  HB2 LEU A 233      21.975  41.169 -31.763  1.00  0.00        A0 H
ATOM   3789  CG  LEU A 233      21.331  40.985 -33.795  1.00  0.00        A0 C
ATOM   3790  HG  LEU A 233      20.906  41.608 -34.582  1.00  0.00        A0 H
ATOM   3791  CD1 LEU A 233      22.763  40.622 -34.155  1.00  0.00        A0 C
ATOM   3792 HD11 LEU A 233      23.189  39.998 -33.369  1.00  0.00        A0 H
ATOM   3793 HD12 LEU A 233      22.774  40.075 -35.098  1.00  0.00        A0 H
ATOM   3794 HD13 LEU A 233      23.355  41.532 -34.256  1.00  0.00        A0 H
ATOM   3795  CD2 LEU A 233      20.481  39.722 -33.753  1.00  0.00        A0 C
ATOM   3796 HD21 LEU A 233      19.456  39.982 -33.489  1.00  0.00        A0 H
ATOM   3797 HD22 LEU A 233      20.493  39.242 -34.732  1.00  0.00        A0 H
ATOM   3798 HD23 LEU A 233      20.884  39.036 -33.008  1.00  0.00        A0 H
ATOM   3799  C   LEU A 233      20.337  41.995 -30.291  1.00  0.00        A0 C
ATOM   3800  O   LEU A 233      20.034  40.994 -29.645  1.00  0.00        A0 O
ATOM   3801  N   LEU A 234      20.950  43.042 -29.765  1.00  0.00        A0 N
ATOM   3802  HN  LEU A 234      21.274  43.874 -30.215  1.00  0.00        A0 H
ATOM   3803  CA  LEU A 234      21.258  43.122 -28.337  1.00  0.00        A0 C
ATOM   3804  HA  LEU A 234      21.813  42.236 -28.028  1.00  0.00        A0 H
ATOM   3805  CB  LEU A 234      22.109  44.359 -28.042  1.00  0.00        A0 C
ATOM   3806  HB1 LEU A 234      21.825  45.052 -28.834  1.00  0.00        A0 H
ATOM   3807  HB2 LEU A 234      21.816  44.771 -27.076  1.00  0.00        A0 H
ATOM   3808  CG  LEU A 234      23.625  44.148 -28.068  1.00  0.00        A0 C
ATOM   3809  HG  LEU A 234      24.117  45.068 -28.383  1.00  0.00        A0 H
ATOM   3810  CD1 LEU A 234      24.103  43.770 -26.674  1.00  0.00        A0 C
ATOM   3811 HD11 LEU A 234      23.612  42.850 -26.358  1.00  0.00        A0 H
ATOM   3812 HD12 LEU A 234      25.182  43.619 -26.688  1.00  0.00        A0 H
ATOM   3813 HD13 LEU A 234      23.858  44.570 -25.976  1.00  0.00        A0 H
ATOM   3814  CD2 LEU A 234      24.102  43.111 -29.082  1.00  0.00        A0 C
ATOM   3815 HD21 LEU A 234      23.808  43.421 -30.085  1.00  0.00        A0 H
ATOM   3816 HD22 LEU A 234      25.188  43.026 -29.032  1.00  0.00        A0 H
ATOM   3817 HD23 LEU A 234      23.652  42.145 -28.854  1.00  0.00        A0 H
ATOM   3818  C   LEU A 234      20.021  43.106 -27.455  1.00  0.00        A0 C
ATOM   3819  O   LEU A 234      20.005  42.425 -26.422  1.00  0.00        A0 O
ATOM   3820  N   LYS A 235      18.993  43.839 -27.869  1.00  0.00        A0 N
ATOM   3821  HN  LYS A 235      18.893  44.390 -28.698  1.00  0.00        A0 H
ATOM   3822  CA  LYS A 235      17.769  43.935 -27.085  1.00  0.00        A0 C
ATOM   3823  HA  LYS A 235      18.017  44.096 -26.036  1.00  0.00        A0 H
ATOM   3824  CB  LYS A 235      16.905  45.102 -27.567  1.00  0.00        A0 C
ATOM   3825  HB1 LYS A 235      16.840  45.032 -28.653  1.00  0.00        A0 H
ATOM   3826  HB2 LYS A 235      15.913  44.972 -27.135  1.00  0.00        A0 H
ATOM   3827  CG  LYS A 235      17.454  46.473 -27.178  1.00  0.00        A0 C
ATOM   3828  HG1 LYS A 235      17.999  46.370 -26.240  1.00  0.00        A0 H
ATOM   3829  HG2 LYS A 235      18.138  46.803 -27.960  1.00  0.00        A0 H
ATOM   3830  CD  LYS A 235      16.344  47.500 -27.009  1.00  0.00        A0 C
ATOM   3831  HD1 LYS A 235      15.533  47.249 -27.693  1.00  0.00        A0 H
ATOM   3832  HD2 LYS A 235      15.981  47.452 -25.982  1.00  0.00        A0 H
ATOM   3833  CE  LYS A 235      16.840  48.907 -27.306  1.00  0.00        A0 C
ATOM   3834  HE1 LYS A 235      17.677  49.118 -26.641  1.00  0.00        A0 H
ATOM   3835  HE2 LYS A 235      17.183  48.933 -28.340  1.00  0.00        A0 H
ATOM   3836  NZ  LYS A 235      15.779  49.933 -27.109  1.00  0.00        A0 N
ATOM   3837  HZ1 LYS A 235      16.156  50.836 -27.317  1.00  0.00        A0 H
ATOM   3838  HZ2 LYS A 235      15.015  49.733 -27.723  1.00  0.00        A0 H
ATOM   3839  HZ3 LYS A 235      15.470  49.903 -26.158  1.00  0.00        A0 H
ATOM   3840  C   LYS A 235      16.984  42.616 -27.052  1.00  0.00        A0 C
ATOM   3841  O   LYS A 235      16.375  42.287 -26.024  1.00  0.00        A0 O
ATOM   3842  N   ILE A 236      17.010  41.875 -28.165  1.00  0.00        A0 N
ATOM   3843  HN  ILE A 236      17.330  42.146 -29.073  1.00  0.00        A0 H
ATOM   3844  CA  ILE A 236      16.543  40.468 -28.217  1.00  0.00        A0 C
ATOM   3845  HA  ILE A 236      15.484  40.411 -27.966  1.00  0.00        A0 H
ATOM   3846  CB  ILE A 236      16.777  39.842 -29.627  1.00  0.00        A0 C
ATOM   3847  HB  ILE A 236      17.643  40.335 -30.068  1.00  0.00        A0 H
ATOM   3848  CG2 ILE A 236      17.019  38.332 -29.581  1.00  0.00        A0 C
ATOM   3849 HG21 ILE A 236      16.153  37.838 -29.141  1.00  0.00        A0 H
ATOM   3850 HG22 ILE A 236      17.175  37.957 -30.593  1.00  0.00        A0 H
ATOM   3851 HG23 ILE A 236      17.902  38.123 -28.977  1.00  0.00        A0 H
ATOM   3852  CG1 ILE A 236      15.569  40.136 -30.527  1.00  0.00        A0 C
ATOM   3853 HG11 ILE A 236      14.774  39.460 -30.212  1.00  0.00        A0 H
ATOM   3854 HG12 ILE A 236      15.272  41.165 -30.324  1.00  0.00        A0 H
ATOM   3855  CD  ILE A 236      15.818  39.965 -32.021  1.00  0.00        A0 C
ATOM   3856  HD1 ILE A 236      16.114  38.936 -32.225  1.00  0.00        A0 H
ATOM   3857  HD2 ILE A 236      14.905  40.196 -32.571  1.00  0.00        A0 H
ATOM   3858  HD3 ILE A 236      16.613  40.641 -32.337  1.00  0.00        A0 H
ATOM   3859  C   ILE A 236      17.230  39.672 -27.095  1.00  0.00        A0 C
ATOM   3860  O   ILE A 236      18.456  39.512 -27.084  1.00  0.00        A0 O
ATOM   3861  N   GLY A 237      16.432  39.221 -26.135  1.00  0.00        A0 N
ATOM   3862  HN  GLY A 237      15.434  39.253 -26.082  1.00  0.00        A0 H
ATOM   3863  CA  GLY A 237      16.956  38.562 -24.926  1.00  0.00        A0 C
ATOM   3864  HA1 GLY A 237      17.940  38.979 -24.715  1.00  0.00        A0 H
ATOM   3865  HA2 GLY A 237      16.281  38.787 -24.100  1.00  0.00        A0 H
ATOM   3866  C   GLY A 237      17.078  37.057 -25.067  1.00  0.00        A0 C
ATOM   3867  O   GLY A 237      18.010  36.437 -24.498  1.00  0.00        A0 O
ATOM   3868  N   SER A 238      16.110  36.492 -25.807  1.00  0.00        A0 N
ATOM   3869  HN  SER A 238      15.313  36.955 -26.195  1.00  0.00        A0 H
ATOM   3870  CA  SER A 238      16.064  35.066 -26.176  1.00  0.00        A0 C
ATOM   3871  HA  SER A 238      16.270  34.445 -25.304  1.00  0.00        A0 H
ATOM   3872  CB  SER A 238      14.672  34.714 -26.709  1.00  0.00        A0 C
ATOM   3873  HB1 SER A 238      14.172  34.079 -25.978  1.00  0.00        A0 H
ATOM   3874  HB2 SER A 238      14.106  35.637 -26.835  1.00  0.00        A0 H
ATOM   3875  OG  SER A 238      14.750  34.035 -27.949  1.00  0.00        A0 O
ATOM   3876  HG1 SER A 238      13.824  33.823 -28.263  1.00  0.00        A0 H
ATOM   3877  C   SER A 238      17.096  34.711 -27.236  1.00  0.00        A0 C
ATOM   3878  O   SER A 238      17.077  35.283 -28.314  1.00  0.00        A0 O
ATOM   3879  N   ALA A 239      17.966  33.750 -26.942  1.00  0.00        A0 N
ATOM   3880  HN  ALA A 239      18.050  33.210 -26.104  1.00  0.00        A0 H
ATOM   3881  CA  ALA A 239      19.007  33.321 -27.896  1.00  0.00        A0 C
ATOM   3882  HA  ALA A 239      19.549  34.227 -28.166  1.00  0.00        A0 H
ATOM   3883  CB  ALA A 239      19.978  32.353 -27.229  1.00  0.00        A0 C
ATOM   3884  HB1 ALA A 239      19.452  31.437 -26.961  1.00  0.00        A0 H
ATOM   3885  HB2 ALA A 239      20.789  32.118 -27.919  1.00  0.00        A0 H
ATOM   3886  HB3 ALA A 239      20.389  32.812 -26.329  1.00  0.00        A0 H
ATOM   3887  C   ALA A 239      18.460  32.704 -29.190  1.00  0.00        A0 C
ATOM   3888  O   ALA A 239      19.062  32.827 -30.242  1.00  0.00        A0 O
ATOM   3889  N   ILE A 240      17.320  32.048 -29.107  1.00  0.00        A0 N
ATOM   3890  HN  ILE A 240      16.733  31.880 -28.315  1.00  0.00        A0 H
ATOM   3891  CA  ILE A 240      16.723  31.429 -30.279  1.00  0.00        A0 C
ATOM   3892  HA  ILE A 240      17.440  30.816 -30.824  1.00  0.00        A0 H
ATOM   3893  CB  ILE A 240      15.499  30.569 -29.893  1.00  0.00        A0 C
ATOM   3894  HB  ILE A 240      14.823  31.192 -29.308  1.00  0.00        A0 H
ATOM   3895  CG2 ILE A 240      14.756  30.017 -31.116  1.00  0.00        A0 C
ATOM   3896 HG21 ILE A 240      15.432  29.393 -31.701  1.00  0.00        A0 H
ATOM   3897 HG22 ILE A 240      13.905  29.421 -30.786  1.00  0.00        A0 H
ATOM   3898 HG23 ILE A 240      14.402  30.845 -31.731  1.00  0.00        A0 H
ATOM   3899  CG1 ILE A 240      15.892  29.428 -28.966  1.00  0.00        A0 C
ATOM   3900 HG11 ILE A 240      16.417  29.870 -28.119  1.00  0.00        A0 H
ATOM   3901 HG12 ILE A 240      14.968  28.966 -28.618  1.00  0.00        A0 H
ATOM   3902  CD  ILE A 240      16.764  28.384 -29.606  1.00  0.00        A0 C
ATOM   3903  HD1 ILE A 240      17.688  28.845 -29.953  1.00  0.00        A0 H
ATOM   3904  HD2 ILE A 240      16.997  27.608 -28.877  1.00  0.00        A0 H
ATOM   3905  HD3 ILE A 240      16.239  27.941 -30.452  1.00  0.00        A0 H
ATOM   3906  C   ILE A 240      16.317  32.500 -31.291  1.00  0.00        A0 C
ATOM   3907  O   ILE A 240      16.609  32.370 -32.480  1.00  0.00        A0 O
ATOM   3908  N   GLN A 241      15.645  33.547 -30.829  1.00  0.00        A0 N
ATOM   3909  HN  GLN A 241      15.302  33.742 -29.910  1.00  0.00        A0 H
ATOM   3910  CA  GLN A 241      15.291  34.664 -31.720  1.00  0.00        A0 C
ATOM   3911  HA  GLN A 241      14.761  34.282 -32.593  1.00  0.00        A0 H
ATOM   3912  CB  GLN A 241      14.390  35.668 -31.003  1.00  0.00        A0 C
ATOM   3913  HB1 GLN A 241      14.852  35.915 -30.047  1.00  0.00        A0 H
ATOM   3914  HB2 GLN A 241      14.326  36.565 -31.618  1.00  0.00        A0 H
ATOM   3915  CG  GLN A 241      12.994  35.119 -30.763  1.00  0.00        A0 C
ATOM   3916  HG1 GLN A 241      12.474  35.091 -31.721  1.00  0.00        A0 H
ATOM   3917  HG2 GLN A 241      13.081  34.107 -30.367  1.00  0.00        A0 H
ATOM   3918  CD  GLN A 241      12.174  35.953 -29.789  1.00  0.00        A0 C
ATOM   3919  OE1 GLN A 241      12.707  36.795 -29.057  1.00  0.00        A0 O
ATOM   3920  NE2 GLN A 241      10.865  35.715 -29.770  1.00  0.00        A0 N
ATOM   3921 HE21 GLN A 241      10.654  35.001 -30.438  1.00  0.00        A0 H
ATOM   3922 HE22 GLN A 241      10.435  36.312 -29.093  1.00  0.00        A0 H
ATOM   3923  C   GLN A 241      16.526  35.369 -32.303  1.00  0.00        A0 C
ATOM   3924  O   GLN A 241      16.480  35.829 -33.447  1.00  0.00        A0 O
ATOM   3925  N   ARG A 242      17.608  35.431 -31.517  1.00  0.00        A0 N
ATOM   3926  HN  ARG A 242      17.690  35.104 -30.575  1.00  0.00        A0 H
ATOM   3927  CA  ARG A 242      18.892  36.012 -31.935  1.00  0.00        A0 C
ATOM   3928  HA  ARG A 242      18.727  37.013 -32.334  1.00  0.00        A0 H
ATOM   3929  CB  ARG A 242      19.866  36.110 -30.745  1.00  0.00        A0 C
ATOM   3930  HB1 ARG A 242      19.261  36.163 -29.840  1.00  0.00        A0 H
ATOM   3931  HB2 ARG A 242      20.453  35.192 -30.736  1.00  0.00        A0 H
ATOM   3932  CG  ARG A 242      20.803  37.311 -30.800  1.00  0.00        A0 C
ATOM   3933  HG1 ARG A 242      21.415  37.206 -31.696  1.00  0.00        A0 H
ATOM   3934  HG2 ARG A 242      20.184  38.204 -30.886  1.00  0.00        A0 H
ATOM   3935  CD  ARG A 242      21.711  37.436 -29.574  1.00  0.00        A0 C
ATOM   3936  HD1 ARG A 242      22.224  36.487 -29.419  1.00  0.00        A0 H
ATOM   3937  HD2 ARG A 242      22.446  38.219 -29.760  1.00  0.00        A0 H
ATOM   3938  NE  ARG A 242      20.965  37.771 -28.357  1.00  0.00        A0 N
ATOM   3939  HE  ARG A 242      20.436  38.609 -28.220  1.00  0.00        A0 H
ATOM   3940  CZ  ARG A 242      20.878  37.016 -27.256  1.00  0.00        A0 C
ATOM   3941  NH1 ARG A 242      21.517  35.846 -27.140  1.00  0.00        A0 N
ATOM   3942 HH11 ARG A 242      21.315  35.452 -26.243  1.00  0.00        A0 H
ATOM   3943 HH12 ARG A 242      22.030  35.671 -27.980  1.00  0.00        A0 H
ATOM   3944  NH2 ARG A 242      20.140  37.442 -26.229  1.00  0.00        A0 N
ATOM   3945 HH21 ARG A 242      20.183  36.765 -25.494  1.00  0.00        A0 H
ATOM   3946 HH22 ARG A 242      19.737  38.327 -26.463  1.00  0.00        A0 H
ATOM   3947  C   ARG A 242      19.525  35.205 -33.072  1.00  0.00        A0 C
ATOM   3948  O   ARG A 242      19.987  35.773 -34.059  1.00  0.00        A0 O
ATOM   3949  N   LEU A 243      19.521  33.881 -32.933  1.00  0.00        A0 N
ATOM   3950  HN  LEU A 243      19.174  33.347 -32.162  1.00  0.00        A0 H
ATOM   3951  CA  LEU A 243      20.057  32.962 -33.951  1.00  0.00        A0 C
ATOM   3952  HA  LEU A 243      21.082  33.239 -34.196  1.00  0.00        A0 H
ATOM   3953  CB  LEU A 243      20.051  31.530 -33.431  1.00  0.00        A0 C
ATOM   3954  HB1 LEU A 243      19.018  31.347 -33.134  1.00  0.00        A0 H
ATOM   3955  HB2 LEU A 243      20.324  30.845 -34.234  1.00  0.00        A0 H
ATOM   3956  CG  LEU A 243      20.967  31.305 -32.240  1.00  0.00        A0 C
ATOM   3957  HG  LEU A 243      20.972  32.205 -31.625  1.00  0.00        A0 H
ATOM   3958  CD1 LEU A 243      20.493  30.131 -31.412  1.00  0.00        A0 C
ATOM   3959 HD11 LEU A 243      20.488  29.231 -32.026  1.00  0.00        A0 H
ATOM   3960 HD12 LEU A 243      21.164  29.989 -30.565  1.00  0.00        A0 H
ATOM   3961 HD13 LEU A 243      19.485  30.326 -31.047  1.00  0.00        A0 H
ATOM   3962  CD2 LEU A 243      22.390  31.098 -32.697  1.00  0.00        A0 C
ATOM   3963 HD21 LEU A 243      22.729  31.979 -33.242  1.00  0.00        A0 H
ATOM   3964 HD22 LEU A 243      23.031  30.938 -31.830  1.00  0.00        A0 H
ATOM   3965 HD23 LEU A 243      22.439  30.227 -33.350  1.00  0.00        A0 H
ATOM   3966  C   LEU A 243      19.271  33.001 -35.251  1.00  0.00        A0 C
ATOM   3967  O   LEU A 243      19.850  32.907 -36.325  1.00  0.00        A0 O
ATOM   3968  N   ARG A 244      17.955  33.117 -35.156  1.00  0.00        A0 N
ATOM   3969  HN  ARG A 244      17.374  33.166 -34.343  1.00  0.00        A0 H
ATOM   3970  CA  ARG A 244      17.111  33.195 -36.351  1.00  0.00        A0 C
ATOM   3971  HA  ARG A 244      17.380  32.402 -37.049  1.00  0.00        A0 H
ATOM   3972  CB  ARG A 244      15.657  33.033 -35.973  1.00  0.00        A0 C
ATOM   3973  HB1 ARG A 244      15.430  33.750 -35.184  1.00  0.00        A0 H
ATOM   3974  HB2 ARG A 244      15.051  33.256 -36.851  1.00  0.00        A0 H
ATOM   3975  CG  ARG A 244      15.347  31.642 -35.491  1.00  0.00        A0 C
ATOM   3976  HG1 ARG A 244      15.305  30.960 -36.340  1.00  0.00        A0 H
ATOM   3977  HG2 ARG A 244      16.122  31.312 -34.799  1.00  0.00        A0 H
ATOM   3978  CD  ARG A 244      14.021  31.650 -34.790  1.00  0.00        A0 C
ATOM   3979  HD1 ARG A 244      13.717  30.630 -34.554  1.00  0.00        A0 H
ATOM   3980  HD2 ARG A 244      14.088  32.230 -33.870  1.00  0.00        A0 H
ATOM   3981  NE  ARG A 244      13.014  32.250 -35.646  1.00  0.00        A0 N
ATOM   3982  HE  ARG A 244      12.640  33.174 -35.565  1.00  0.00        A0 H
ATOM   3983  CZ  ARG A 244      12.441  31.641 -36.674  1.00  0.00        A0 C
ATOM   3984  NH1 ARG A 244      11.533  32.284 -37.385  1.00  0.00        A0 N
ATOM   3985 HH11 ARG A 244      11.206  31.684 -38.115  1.00  0.00        A0 H
ATOM   3986 HH12 ARG A 244      11.412  33.201 -37.005  1.00  0.00        A0 H
ATOM   3987  NH2 ARG A 244      12.754  30.391 -36.998  1.00  0.00        A0 N
ATOM   3988 HH21 ARG A 244      12.217  30.117 -37.796  1.00  0.00        A0 H
ATOM   3989 HH22 ARG A 244      13.445  30.052 -36.359  1.00  0.00        A0 H
ATOM   3990  C   ARG A 244      17.290  34.518 -37.079  1.00  0.00        A0 C
ATOM   3991  O   ARG A 244      17.382  34.571 -38.315  1.00  0.00        A0 O
ATOM   3992  N   CYS A 245      17.303  35.578 -36.286  1.00  0.00        A0 N
ATOM   3993  HN  CYS A 245      17.142  35.623 -35.300  1.00  0.00        A0 H
ATOM   3994  CA  CYS A 245      17.571  36.902 -36.777  1.00  0.00        A0 C
ATOM   3995  HA  CYS A 245      16.858  37.161 -37.559  1.00  0.00        A0 H
ATOM   3996  CB  CYS A 245      17.442  37.917 -35.643  1.00  0.00        A0 C
ATOM   3997  HB1 CYS A 245      16.430  37.950 -35.240  1.00  0.00        A0 H
ATOM   3998  HB2 CYS A 245      18.147  37.717 -34.836  1.00  0.00        A0 H
ATOM   3999  SG  CYS A 245      17.804  39.580 -36.220  1.00  0.00        A0 S
ATOM   4000  HG1 CYS A 245      17.610  40.179 -35.049  1.00  0.00        A0 H
ATOM   4001  C   CYS A 245      18.955  36.984 -37.435  1.00  0.00        A0 C
ATOM   4002  O   CYS A 245      19.121  37.683 -38.435  1.00  0.00        A0 O
ATOM   4003  N   GLU A 246      19.936  36.274 -36.887  1.00  0.00        A0 N
ATOM   4004  HN  GLU A 246      19.932  35.699 -36.069  1.00  0.00        A0 H
ATOM   4005  CA  GLU A 246      21.274  36.249 -37.480  1.00  0.00        A0 C
ATOM   4006  HA  GLU A 246      21.569  37.259 -37.763  1.00  0.00        A0 H
ATOM   4007  CB  GLU A 246      22.292  35.705 -36.490  1.00  0.00        A0 C
ATOM   4008  HB1 GLU A 246      21.862  34.822 -36.017  1.00  0.00        A0 H
ATOM   4009  HB2 GLU A 246      23.184  35.420 -37.048  1.00  0.00        A0 H
ATOM   4010  CG  GLU A 246      22.666  36.719 -35.422  1.00  0.00        A0 C
ATOM   4011  HG1 GLU A 246      23.443  37.358 -35.841  1.00  0.00        A0 H
ATOM   4012  HG2 GLU A 246      21.779  37.317 -35.212  1.00  0.00        A0 H
ATOM   4013  CD  GLU A 246      23.169  36.088 -34.133  1.00  0.00        A0 C
ATOM   4014  OE1 GLU A 246      23.610  36.849 -33.241  1.00  0.00        A0 O
ATOM   4015  OE2 GLU A 246      23.130  34.839 -34.007  1.00  0.00        A0 O
ATOM   4016  C   GLU A 246      21.304  35.453 -38.782  1.00  0.00        A0 C
ATOM   4017  O   GLU A 246      21.942  35.867 -39.748  1.00  0.00        A0 O
ATOM   4018  N   LEU A 247      20.612  34.318 -38.809  1.00  0.00        A0 N
ATOM   4019  HN  LEU A 247      20.153  33.833 -38.065  1.00  0.00        A0 H
ATOM   4020  CA  LEU A 247      20.421  33.568 -40.058  1.00  0.00        A0 C
ATOM   4021  HA  LEU A 247      21.395  33.263 -40.440  1.00  0.00        A0 H
ATOM   4022  CB  LEU A 247      19.561  32.316 -39.856  1.00  0.00        A0 C
ATOM   4023  HB1 LEU A 247      18.895  32.574 -39.033  1.00  0.00        A0 H
ATOM   4024  HB2 LEU A 247      18.977  32.178 -40.766  1.00  0.00        A0 H
ATOM   4025  CG  LEU A 247      20.301  31.022 -39.525  1.00  0.00        A0 C
ATOM   4026  HG  LEU A 247      20.892  31.152 -38.618  1.00  0.00        A0 H
ATOM   4027  CD1 LEU A 247      19.277  29.924 -39.308  1.00  0.00        A0 C
ATOM   4028 HD11 LEU A 247      18.686  29.793 -40.215  1.00  0.00        A0 H
ATOM   4029 HD12 LEU A 247      19.788  28.991 -39.070  1.00  0.00        A0 H
ATOM   4030 HD13 LEU A 247      18.619  30.198 -38.483  1.00  0.00        A0 H
ATOM   4031  CD2 LEU A 247      21.281  30.598 -40.613  1.00  0.00        A0 C
ATOM   4032 HD21 LEU A 247      22.029  31.379 -40.754  1.00  0.00        A0 H
ATOM   4033 HD22 LEU A 247      21.774  29.672 -40.318  1.00  0.00        A0 H
ATOM   4034 HD23 LEU A 247      20.742  30.440 -41.547  1.00  0.00        A0 H
ATOM   4035  C   LEU A 247      19.800  34.419 -41.143  1.00  0.00        A0 C
ATOM   4036  O   LEU A 247      20.235  34.352 -42.279  1.00  0.00        A0 O
ATOM   4037  N   ASP A 248      18.792  35.211 -40.790  1.00  0.00        A0 N
ATOM   4038  HN  ASP A 248      18.370  35.333 -39.892  1.00  0.00        A0 H
ATOM   4039  CA  ASP A 248      18.119  36.073 -41.751  1.00  0.00        A0 C
ATOM   4040  HA  ASP A 248      17.736  35.471 -42.575  1.00  0.00        A0 H
ATOM   4041  CB  ASP A 248      16.948  36.813 -41.101  1.00  0.00        A0 C
ATOM   4042  HB1 ASP A 248      16.460  36.130 -40.406  1.00  0.00        A0 H
ATOM   4043  HB2 ASP A 248      17.356  37.660 -40.550  1.00  0.00        A0 H
ATOM   4044  CG  ASP A 248      15.934  37.311 -42.118  1.00  0.00        A0 C
ATOM   4045  OD1 ASP A 248      15.325  36.465 -42.801  1.00  0.00        A0 O
ATOM   4046  OD2 ASP A 248      15.733  38.542 -42.242  1.00  0.00        A0 O
ATOM   4047  C   ASP A 248      19.112  37.058 -42.347  1.00  0.00        A0 C
ATOM   4048  O   ASP A 248      19.312  37.077 -43.554  1.00  0.00        A0 O
ATOM   4049  N   ILE A 249      19.771  37.825 -41.483  1.00  0.00        A0 N
ATOM   4050  HN  ILE A 249      19.687  37.838 -40.487  1.00  0.00        A0 H
ATOM   4051  CA  ILE A 249      20.776  38.822 -41.892  1.00  0.00        A0 C
ATOM   4052  HA  ILE A 249      20.271  39.617 -42.440  1.00  0.00        A0 H
ATOM   4053  CB  ILE A 249      21.513  39.426 -40.667  1.00  0.00        A0 C
ATOM   4054  HB  ILE A 249      21.903  38.605 -40.064  1.00  0.00        A0 H
ATOM   4055  CG2 ILE A 249      22.660  40.338 -41.085  1.00  0.00        A0 C
ATOM   4056 HG21 ILE A 249      22.271  41.159 -41.687  1.00  0.00        A0 H
ATOM   4057 HG22 ILE A 249      23.148  40.739 -40.197  1.00  0.00        A0 H
ATOM   4058 HG23 ILE A 249      23.382  39.769 -41.670  1.00  0.00        A0 H
ATOM   4059  CG1 ILE A 249      20.555  40.259 -39.800  1.00  0.00        A0 C
ATOM   4060 HG11 ILE A 249      20.555  41.273 -40.201  1.00  0.00        A0 H
ATOM   4061 HG12 ILE A 249      19.561  39.825 -39.909  1.00  0.00        A0 H
ATOM   4062  CD  ILE A 249      20.933  40.297 -38.327  1.00  0.00        A0 C
ATOM   4063  HD1 ILE A 249      21.927  40.731 -38.217  1.00  0.00        A0 H
ATOM   4064  HD2 ILE A 249      20.210  40.904 -37.781  1.00  0.00        A0 H
ATOM   4065  HD3 ILE A 249      20.933  39.284 -37.925  1.00  0.00        A0 H
ATOM   4066  C   ILE A 249      21.787  38.182 -42.842  1.00  0.00        A0 C
ATOM   4067  O   ILE A 249      22.051  38.703 -43.917  1.00  0.00        A0 O
ATOM   4068  N   MET A 250      22.332  37.045 -42.439  1.00  0.00        A0 N
ATOM   4069  HN  MET A 250      22.173  36.533 -41.595  1.00  0.00        A0 H
ATOM   4070  CA  MET A 250      23.318  36.336 -43.245  1.00  0.00        A0 C
ATOM   4071  HA  MET A 250      24.162  36.992 -43.458  1.00  0.00        A0 H
ATOM   4072  CB  MET A 250      23.831  35.109 -42.502  1.00  0.00        A0 C
ATOM   4073  HB1 MET A 250      22.953  34.598 -42.107  1.00  0.00        A0 H
ATOM   4074  HB2 MET A 250      24.314  34.477 -43.248  1.00  0.00        A0 H
ATOM   4075  CG  MET A 250      24.802  35.389 -41.373  1.00  0.00        A0 C
ATOM   4076  HG1 MET A 250      25.770  35.705 -41.762  1.00  0.00        A0 H
ATOM   4077  HG2 MET A 250      24.411  36.157 -40.705  1.00  0.00        A0 H
ATOM   4078  SD  MET A 250      25.006  33.850 -40.452  1.00  0.00        A0 S
ATOM   4079  CE  MET A 250      26.791  33.739 -40.425  1.00  0.00        A0 C
ATOM   4080  HE1 MET A 250      27.202  34.614 -39.922  1.00  0.00        A0 H
ATOM   4081  HE2 MET A 250      27.091  32.838 -39.890  1.00  0.00        A0 H
ATOM   4082  HE3 MET A 250      27.168  33.697 -41.447  1.00  0.00        A0 H
ATOM   4083  C   MET A 250      22.836  35.896 -44.626  1.00  0.00        A0 C
ATOM   4084  O   MET A 250      23.644  35.853 -45.554  1.00  0.00        A0 O
ATOM   4085  N   ASN A 251      21.562  35.542 -44.767  1.00  0.00        A0 N
ATOM   4086  HN  ASN A 251      20.819  35.524 -44.098  1.00  0.00        A0 H
ATOM   4087  CA  ASN A 251      21.045  35.086 -46.070  1.00  0.00        A0 C
ATOM   4088  HA  ASN A 251      21.845  34.592 -46.621  1.00  0.00        A0 H
ATOM   4089  CB  ASN A 251      19.888  34.103 -45.903  1.00  0.00        A0 C
ATOM   4090  HB1 ASN A 251      19.059  34.599 -45.397  1.00  0.00        A0 H
ATOM   4091  HB2 ASN A 251      19.569  33.785 -46.896  1.00  0.00        A0 H
ATOM   4092  CG  ASN A 251      20.281  32.868 -45.099  1.00  0.00        A0 C
ATOM   4093  OD1 ASN A 251      21.431  32.420 -45.125  1.00  0.00        A0 O
ATOM   4094  ND2 ASN A 251      19.324  32.319 -44.360  1.00  0.00        A0 N
ATOM   4095 HD21 ASN A 251      18.478  32.836 -44.487  1.00  0.00        A0 H
ATOM   4096 HD22 ASN A 251      19.701  31.533 -43.871  1.00  0.00        A0 H
ATOM   4097  C   ASN A 251      20.640  36.250 -46.968  1.00  0.00        A0 C
ATOM   4098  O   ASN A 251      21.092  36.336 -48.119  1.00  0.00        A0 O
ATOM   4099  N   LYS A 252      19.814  37.147 -46.429  1.00  0.00        A0 N
ATOM   4100  HN  LYS A 252      19.433  37.150 -45.504  1.00  0.00        A0 H
ATOM   4101  CA  LYS A 252      19.317  38.324 -47.155  1.00  0.00        A0 C
ATOM   4102  HA  LYS A 252      18.876  38.023 -48.105  1.00  0.00        A0 H
ATOM   4103  CB  LYS A 252      18.239  39.030 -46.314  1.00  0.00        A0 C
ATOM   4104  HB1 LYS A 252      17.410  38.347 -46.130  1.00  0.00        A0 H
ATOM   4105  HB2 LYS A 252      18.665  39.349 -45.363  1.00  0.00        A0 H
ATOM   4106  CG  LYS A 252      17.907  39.829 -46.815  1.00  0.00        A0 C
ATOM   4107  HG1 LYS A 252      18.732  40.517 -46.999  1.00  0.00        A0 H
ATOM   4108  HG2 LYS A 252      17.478  39.514 -47.766  1.00  0.00        A0 H
ATOM   4109  CD  LYS A 252      17.206  40.288 -46.269  1.00  0.00        A0 C
ATOM   4110  HD1 LYS A 252      16.377  39.605 -46.085  1.00  0.00        A0 H
ATOM   4111  HD2 LYS A 252      17.631  40.607 -45.317  1.00  0.00        A0 H
ATOM   4112  CE  LYS A 252      16.874  41.087 -46.770  1.00  0.00        A0 C
ATOM   4113  HE1 LYS A 252      17.699  41.775 -46.954  1.00  0.00        A0 H
ATOM   4114  HE2 LYS A 252      16.445  40.773 -47.721  1.00  0.00        A0 H
ATOM   4115  NZ  LYS A 252      16.173  41.546 -46.223  1.00  0.00        A0 N
ATOM   4116  HZ1 LYS A 252      15.841  42.345 -46.724  1.00  0.00        A0 H
ATOM   4117  HZ2 LYS A 252      15.420  40.909 -46.058  1.00  0.00        A0 H
ATOM   4118  HZ3 LYS A 252      16.575  41.832 -45.353  1.00  0.00        A0 H
ATOM   4119  C   LYS A 252      20.435  39.311 -47.582  1.00  0.00        A0 C
ATOM   4120  O   LYS A 252      20.607  39.581 -48.764  1.00  0.00        A0 O
ATOM   4121  N   CYS A 253      21.187  39.832 -46.617  1.00  0.00        A0 N
ATOM   4122  HN  CYS A 253      21.196  39.590 -45.647  1.00  0.00        A0 H
ATOM   4123  CA  CYS A 253      22.177  40.907 -46.855  1.00  0.00        A0 C
ATOM   4124  HA  CYS A 253      21.740  41.669 -47.500  1.00  0.00        A0 H
ATOM   4125  CB  CYS A 253      22.603  41.570 -45.525  1.00  0.00        A0 C
ATOM   4126  HB1 CYS A 253      23.167  40.857 -44.923  1.00  0.00        A0 H
ATOM   4127  HB2 CYS A 253      23.223  42.442 -45.731  1.00  0.00        A0 H
ATOM   4128  SG  CYS A 253      21.236  42.160 -44.463  1.00  0.00        A0 S
ATOM   4129  HG1 CYS A 253      22.010  42.629 -43.488  1.00  0.00        A0 H
ATOM   4130  C   CYS A 253      23.403  40.372 -47.589  1.00  0.00        A0 C
ATOM   4131  O   CYS A 253      24.120  39.526 -47.055  1.00  0.00        A0 O
ATOM   4132  N   THR A 254      23.638  40.875 -48.803  1.00  0.00        A0 N
ATOM   4133  HN  THR A 254      23.186  41.644 -49.254  1.00  0.00        A0 H
ATOM   4134  CA  THR A 254      24.673  40.324 -49.710  1.00  0.00        A0 C
ATOM   4135  HA  THR A 254      25.359  39.673 -49.168  1.00  0.00        A0 H
ATOM   4136  CB  THR A 254      24.010  39.513 -50.829  1.00  0.00        A0 C
ATOM   4137  HB  THR A 254      24.759  39.254 -51.577  1.00  0.00        A0 H
ATOM   4138  CG2 THR A 254      23.397  38.231 -50.255  1.00  0.00        A0 C
ATOM   4139 HG21 THR A 254      22.647  38.489 -49.507  1.00  0.00        A0 H
ATOM   4140 HG22 THR A 254      22.928  37.661 -51.057  1.00  0.00        A0 H
ATOM   4141 HG23 THR A 254      24.179  37.629 -49.792  1.00  0.00        A0 H
ATOM   4142  OG1 THR A 254      22.996  40.311 -51.450  1.00  0.00        A0 O
ATOM   4143  HG1 THR A 254      22.565  39.780 -52.180  1.00  0.00        A0 H
ATOM   4144  C   THR A 254      25.671  41.302 -50.362  1.00  0.00        A0 C
ATOM   4145  O   THR A 254      26.747  40.870 -50.771  1.00  0.00        A0 O
ATOM   4146  N   SER A 255      25.316  42.580 -50.502  1.00  0.00        A0 N
ATOM   4147  HN  SER A 255      24.415  42.998 -50.387  1.00  0.00        A0 H
ATOM   4148  CA  SER A 255      26.282  43.622 -50.874  1.00  0.00        A0 C
ATOM   4149  HA  SER A 255      27.196  43.150 -51.233  1.00  0.00        A0 H
ATOM   4150  CB  SER A 255      25.737  44.538 -51.979  1.00  0.00        A0 C
ATOM   4151  HB1 SER A 255      26.580  44.902 -52.566  1.00  0.00        A0 H
ATOM   4152  HB2 SER A 255      25.079  43.948 -52.616  1.00  0.00        A0 H
ATOM   4153  OG  SER A 255      25.018  45.642 -51.450  1.00  0.00        A0 O
ATOM   4154  HG1 SER A 255      24.685  46.206 -52.206  1.00  0.00        A0 H
ATOM   4155  C   SER A 255      26.623  44.446 -49.646  1.00  0.00        A0 C
ATOM   4156  O   SER A 255      25.931  44.390 -48.639  1.00  0.00        A0 O
ATOM   4157  N   LEU A 256      27.688  45.227 -49.757  1.00  0.00        A0 N
ATOM   4158  HN  LEU A 256      28.317  45.299 -50.531  1.00  0.00        A0 H
ATOM   4159  CA  LEU A 256      28.118  46.141 -48.711  1.00  0.00        A0 C
ATOM   4160  HA  LEU A 256      27.291  46.356 -48.035  1.00  0.00        A0 H
ATOM   4161  CB  LEU A 256      29.253  45.504 -47.907  1.00  0.00        A0 C
ATOM   4162  HB1 LEU A 256      29.915  45.100 -48.673  1.00  0.00        A0 H
ATOM   4163  HB2 LEU A 256      29.758  46.315 -47.382  1.00  0.00        A0 H
ATOM   4164  CG  LEU A 256      28.891  44.399 -46.911  1.00  0.00        A0 C
ATOM   4165  HG  LEU A 256      28.098  43.789 -47.344  1.00  0.00        A0 H
ATOM   4166  CD1 LEU A 256      30.086  43.524 -46.597  1.00  0.00        A0 C
ATOM   4167 HD11 LEU A 256      30.879  44.133 -46.164  1.00  0.00        A0 H
ATOM   4168 HD12 LEU A 256      29.794  42.750 -45.887  1.00  0.00        A0 H
ATOM   4169 HD13 LEU A 256      30.447  43.058 -47.514  1.00  0.00        A0 H
ATOM   4170  CD2 LEU A 256      28.350  44.999 -45.628  1.00  0.00        A0 C
ATOM   4171 HD21 LEU A 256      27.457  45.584 -45.848  1.00  0.00        A0 H
ATOM   4172 HD22 LEU A 256      28.098  44.200 -44.931  1.00  0.00        A0 H
ATOM   4173 HD23 LEU A 256      29.106  45.645 -45.181  1.00  0.00        A0 H
ATOM   4174  C   LEU A 256      28.591  47.420 -49.397  1.00  0.00        A0 C
ATOM   4175  O   LEU A 256      29.373  47.353 -50.345  1.00  0.00        A0 O
ATOM   4176  N   CYS A 257      28.123  48.572 -48.918  1.00  0.00        A0 N
ATOM   4177  HN  CYS A 257      27.573  48.718 -48.095  1.00  0.00        A0 H
ATOM   4178  CA  CYS A 257      28.364  49.873 -49.573  1.00  0.00        A0 C
ATOM   4179  HA  CYS A 257      29.098  49.767 -50.372  1.00  0.00        A0 H
ATOM   4180  CB  CYS A 257      27.067  50.377 -50.171  1.00  0.00        A0 C
ATOM   4181  HB1 CYS A 257      26.328  50.621 -49.408  1.00  0.00        A0 H
ATOM   4182  HB2 CYS A 257      27.219  51.240 -50.819  1.00  0.00        A0 H
ATOM   4183  SG  CYS A 257      26.323  49.110 -51.197  1.00  0.00        A0 S
ATOM   4184  HG1 CYS A 257      25.261  49.826 -51.554  1.00  0.00        A0 H
ATOM   4185  C   CYS A 257      28.927  50.954 -48.664  1.00  0.00        A0 C
ATOM   4186  O   CYS A 257      29.010  50.794 -47.453  1.00  0.00        A0 O
ATOM   4187  N   CYS A 258      29.331  52.054 -49.288  1.00  0.00        A0 N
ATOM   4188  HN  CYS A 258      29.329  52.235 -50.272  1.00  0.00        A0 H
ATOM   4189  CA  CYS A 258      29.861  53.212 -48.597  1.00  0.00        A0 C
ATOM   4190  HA  CYS A 258      30.601  52.911 -47.855  1.00  0.00        A0 H
ATOM   4191  CB  CYS A 258      30.538  54.132 -49.618  1.00  0.00        A0 C
ATOM   4192  HB1 CYS A 258      31.442  53.639 -49.974  1.00  0.00        A0 H
ATOM   4193  HB2 CYS A 258      29.852  54.278 -50.452  1.00  0.00        A0 H
ATOM   4194  SG  CYS A 258      31.044  55.786 -49.089  1.00  0.00        A0 S
ATOM   4195  HG1 CYS A 258      31.547  56.159 -50.262  1.00  0.00        A0 H
ATOM   4196  C   CYS A 258      28.676  53.871 -47.913  1.00  0.00        A0 C
ATOM   4197  O   CYS A 258      27.736  54.288 -48.571  1.00  0.00        A0 O
ATOM   4198  N   LYS A 259      28.706  53.918 -46.586  1.00  0.00        A0 N
ATOM   4199  HN  LYS A 259      29.416  53.579 -45.969  1.00  0.00        A0 H
ATOM   4200  CA  LYS A 259      27.628  54.515 -45.791  1.00  0.00        A0 C
ATOM   4201  HA  LYS A 259      26.699  53.974 -45.969  1.00  0.00        A0 H
ATOM   4202  CB  LYS A 259      27.955  54.449 -44.295  1.00  0.00        A0 C
ATOM   4203  HB1 LYS A 259      28.294  53.431 -44.101  1.00  0.00        A0 H
ATOM   4204  HB2 LYS A 259      28.779  55.144 -44.131  1.00  0.00        A0 H
ATOM   4205  CG  LYS A 259      26.806  54.791 -43.349  1.00  0.00        A0 C
ATOM   4206  HG1 LYS A 259      26.535  55.838 -43.487  1.00  0.00        A0 H
ATOM   4207  HG2 LYS A 259      25.951  54.160 -43.590  1.00  0.00        A0 H
ATOM   4208  CD  LYS A 259      27.216  54.559 -41.895  1.00  0.00        A0 C
ATOM   4209  HD1 LYS A 259      27.445  53.499 -41.786  1.00  0.00        A0 H
ATOM   4210  HD2 LYS A 259      28.117  55.146 -41.713  1.00  0.00        A0 H
ATOM   4211  CE  LYS A 259      26.139  54.953 -40.885  1.00  0.00        A0 C
ATOM   4212  HE1 LYS A 259      26.660  55.305 -39.995  1.00  0.00        A0 H
ATOM   4213  HE2 LYS A 259      25.582  55.778 -41.330  1.00  0.00        A0 H
ATOM   4214  NZ  LYS A 259      25.191  53.857 -40.507  1.00  0.00        A0 N
ATOM   4215  HZ1 LYS A 259      24.529  54.212 -39.847  1.00  0.00        A0 H
ATOM   4216  HZ2 LYS A 259      24.716  53.539 -41.328  1.00  0.00        A0 H
ATOM   4217  HZ3 LYS A 259      25.709  53.105 -40.100  1.00  0.00        A0 H
ATOM   4218  C   LYS A 259      27.349  55.961 -46.173  1.00  0.00        A0 C
ATOM   4219  O   LYS A 259      26.220  56.388 -46.075  1.00  0.00        A0 O
ATOM   4220  N   GLN A 260      28.368  56.715 -46.578  1.00  0.00        A0 N
ATOM   4221  HN  GLN A 260      29.327  56.468 -46.715  1.00  0.00        A0 H
ATOM   4222  CA  GLN A 260      28.190  58.126 -46.901  1.00  0.00        A0 C
ATOM   4223  HA  GLN A 260      27.471  58.571 -46.213  1.00  0.00        A0 H
ATOM   4224  CB  GLN A 260      29.527  58.891 -46.781  1.00  0.00        A0 C
ATOM   4225  HB1 GLN A 260      29.773  58.905 -45.719  1.00  0.00        A0 H
ATOM   4226  HB2 GLN A 260      30.266  58.295 -47.317  1.00  0.00        A0 H
ATOM   4227  CG  GLN A 260      29.535  60.319 -47.324  1.00  0.00        A0 C
ATOM   4228  HG1 GLN A 260      30.567  60.660 -47.411  1.00  0.00        A0 H
ATOM   4229  HG2 GLN A 260      29.081  60.280 -48.314  1.00  0.00        A0 H
ATOM   4230  CD  GLN A 260      28.764  61.316 -46.475  1.00  0.00        A0 C
ATOM   4231  OE1 GLN A 260      28.611  61.138 -45.265  1.00  0.00        A0 O
ATOM   4232  NE2 GLN A 260      28.297  62.397 -47.110  1.00  0.00        A0 N
ATOM   4233 HE21 GLN A 260      28.534  62.333 -48.079  1.00  0.00        A0 H
ATOM   4234 HE22 GLN A 260      27.833  62.987 -46.450  1.00  0.00        A0 H
ATOM   4235  C   GLN A 260      27.500  58.355 -48.247  1.00  0.00        A0 C
ATOM   4236  O   GLN A 260      26.479  59.053 -48.302  1.00  0.00        A0 O
ATOM   4237  N   CYS A 261      28.044  57.816 -49.335  1.00  0.00        A0 N
ATOM   4238  HN  CYS A 261      28.831  57.205 -49.425  1.00  0.00        A0 H
ATOM   4239  CA  CYS A 261      27.491  58.086 -50.673  1.00  0.00        A0 C
ATOM   4240  HA  CYS A 261      27.381  59.161 -50.813  1.00  0.00        A0 H
ATOM   4241  CB  CYS A 261      28.411  57.545 -51.762  1.00  0.00        A0 C
ATOM   4242  HB1 CYS A 261      28.681  56.511 -51.548  1.00  0.00        A0 H
ATOM   4243  HB2 CYS A 261      27.917  57.598 -52.732  1.00  0.00        A0 H
ATOM   4244  SG  CYS A 261      29.952  58.432 -51.941  1.00  0.00        A0 S
ATOM   4245  HG1 CYS A 261      30.428  57.685 -52.933  1.00  0.00        A0 H
ATOM   4246  C   CYS A 261      26.139  57.456 -50.872  1.00  0.00        A0 C
ATOM   4247  O   CYS A 261      25.269  58.001 -51.549  1.00  0.00        A0 O
ATOM   4248  N   GLN A 262      26.015  56.273 -50.292  1.00  0.00        A0 N
ATOM   4249  HN  GLN A 262      26.723  55.825 -49.746  1.00  0.00        A0 H
ATOM   4250  CA  GLN A 262      24.837  55.412 -50.340  1.00  0.00        A0 C
ATOM   4251  HA  GLN A 262      24.962  54.611 -49.612  1.00  0.00        A0 H
ATOM   4252  CB  GLN A 262      23.528  56.167 -50.023  1.00  0.00        A0 C
ATOM   4253  HB1 GLN A 262      23.615  57.159 -50.466  1.00  0.00        A0 H
ATOM   4254  HB2 GLN A 262      22.719  55.622 -50.509  1.00  0.00        A0 H
ATOM   4255  CG  GLN A 262      23.227  56.301 -48.532  1.00  0.00        A0 C
ATOM   4256  HG1 GLN A 262      23.183  55.300 -48.103  1.00  0.00        A0 H
ATOM   4257  HG2 GLN A 262      24.036  56.861 -48.064  1.00  0.00        A0 H
ATOM   4258  CD  GLN A 262      21.908  57.014 -48.242  1.00  0.00        A0 C
ATOM   4259  OE1 GLN A 262      21.144  56.581 -47.380  1.00  0.00        A0 O
ATOM   4260  NE2 GLN A 262      21.631  58.108 -48.964  1.00  0.00        A0 N
ATOM   4261 HE21 GLN A 262      22.384  58.277 -49.600  1.00  0.00        A0 H
ATOM   4262 HE22 GLN A 262      20.744  58.470 -48.679  1.00  0.00        A0 H
ATOM   4263  C   GLN A 262      24.739  54.544 -51.620  1.00  0.00        A0 C
ATOM   4264  O   GLN A 262      23.957  53.606 -51.641  1.00  0.00        A0 O
ATOM   4265  N   GLU A 263      25.532  54.814 -52.658  1.00  0.00        A0 N
ATOM   4266  HN  GLU A 263      26.215  55.535 -52.774  1.00  0.00        A0 H
ATOM   4267  CA  GLU A 263      25.488  53.994 -53.880  1.00  0.00        A0 C
ATOM   4268  HA  GLU A 263      25.199  52.975 -53.621  1.00  0.00        A0 H
ATOM   4269  CB  GLU A 263      24.467  54.553 -54.901  1.00  0.00        A0 C
ATOM   4270  HB1 GLU A 263      24.760  55.586 -55.091  1.00  0.00        A0 H
ATOM   4271  HB2 GLU A 263      24.594  53.967 -55.811  1.00  0.00        A0 H
ATOM   4272  CG  GLU A 263      22.992  54.510 -54.465  1.00  0.00        A0 C
ATOM   4273  HG1 GLU A 263      22.739  53.462 -54.304  1.00  0.00        A0 H
ATOM   4274  HG2 GLU A 263      22.919  55.050 -53.521  1.00  0.00        A0 H
ATOM   4275  CD  GLU A 263      22.019  55.120 -55.477  1.00  0.00        A0 C
ATOM   4276  OE1 GLU A 263      20.892  55.476 -55.060  1.00  0.00        A0 O
ATOM   4277  OE2 GLU A 263      22.364  55.244 -56.678  1.00  0.00        A0 O
ATOM   4278  C   GLU A 263      26.890  53.858 -54.498  1.00  0.00        A0 C
ATOM   4279  O   GLU A 263      27.271  54.571 -55.437  1.00  0.00        A0 O
ATOM   4280  N   THR A 264      27.654  52.941 -53.920  1.00  0.00        A0 N
ATOM   4281  HN  THR A 264      27.439  52.402 -53.106  1.00  0.00        A0 H
ATOM   4282  CA  THR A 264      28.979  52.564 -54.403  1.00  0.00        A0 C
ATOM   4283  HA  THR A 264      28.975  52.488 -55.490  1.00  0.00        A0 H
ATOM   4284  CB  THR A 264      30.064  53.577 -53.984  1.00  0.00        A0 C
ATOM   4285  HB  THR A 264      30.177  53.540 -52.900  1.00  0.00        A0 H
ATOM   4286  CG2 THR A 264      31.410  53.253 -54.650  1.00  0.00        A0 C
ATOM   4287 HG21 THR A 264      31.298  53.291 -55.734  1.00  0.00        A0 H
ATOM   4288 HG22 THR A 264      32.156  53.983 -54.337  1.00  0.00        A0 H
ATOM   4289 HG23 THR A 264      31.732  52.255 -54.353  1.00  0.00        A0 H
ATOM   4290  OG1 THR A 264      29.656  54.901 -54.340  1.00  0.00        A0 O
ATOM   4291  HG1 THR A 264      30.368  55.547 -54.063  1.00  0.00        A0 H
ATOM   4292  C   THR A 264      29.287  51.229 -53.756  1.00  0.00        A0 C
ATOM   4293  O   THR A 264      29.533  51.168 -52.546  1.00  0.00        A0 O
ATOM   4294  N   GLU A 265      29.257  50.159 -54.542  1.00  0.00        A0 N
ATOM   4295  HN  GLU A 265      29.164  50.088 -55.535  1.00  0.00        A0 H
ATOM   4296  CA  GLU A 265      29.369  48.821 -53.979  1.00  0.00        A0 C
ATOM   4297  HA  GLU A 265      28.837  48.777 -53.029  1.00  0.00        A0 H
ATOM   4298  CB  GLU A 265      28.766  47.786 -54.924  1.00  0.00        A0 C
ATOM   4299  HB1 GLU A 265      27.924  48.251 -55.437  1.00  0.00        A0 H
ATOM   4300  HB2 GLU A 265      29.529  47.512 -55.653  1.00  0.00        A0 H
ATOM   4301  CG  GLU A 265      28.290  46.539 -54.197  1.00  0.00        A0 C
ATOM   4302  HG1 GLU A 265      29.055  46.274 -53.467  1.00  0.00        A0 H
ATOM   4303  HG2 GLU A 265      27.364  46.788 -53.678  1.00  0.00        A0 H
ATOM   4304  CD  GLU A 265      28.050  45.368 -55.122  1.00  0.00        A0 C
ATOM   4305  OE1 GLU A 265      26.895  44.879 -55.162  1.00  0.00        A0 O
ATOM   4306  OE2 GLU A 265      29.018  44.942 -55.798  1.00  0.00        A0 O
ATOM   4307  C   GLU A 265      30.823  48.484 -53.658  1.00  0.00        A0 C
ATOM   4308  O   GLU A 265      31.630  48.276 -54.562  1.00  0.00        A0 O
ATOM   4309  N   ILE A 266      31.153  48.426 -52.369  1.00  0.00        A0 N
ATOM   4310  HN  ILE A 266      30.575  48.540 -51.561  1.00  0.00        A0 H
ATOM   4311  CA  ILE A 266      32.537  48.162 -51.936  1.00  0.00        A0 C
ATOM   4312  HA  ILE A 266      33.239  48.610 -52.640  1.00  0.00        A0 H
ATOM   4313  CB  ILE A 266      32.837  48.683 -50.504  1.00  0.00        A0 C
ATOM   4314  HB  ILE A 266      32.232  48.120 -49.794  1.00  0.00        A0 H
ATOM   4315  CG2 ILE A 266      34.317  48.517 -50.157  1.00  0.00        A0 C
ATOM   4316 HG21 ILE A 266      34.923  49.081 -50.867  1.00  0.00        A0 H
ATOM   4317 HG22 ILE A 266      34.498  48.890 -49.149  1.00  0.00        A0 H
ATOM   4318 HG23 ILE A 266      34.586  47.462 -50.208  1.00  0.00        A0 H
ATOM   4319  CG1 ILE A 266      32.428  50.156 -50.327  1.00  0.00        A0 C
ATOM   4320 HG11 ILE A 266      31.342  50.184 -50.419  1.00  0.00        A0 H
ATOM   4321 HG12 ILE A 266      32.713  50.432 -49.312  1.00  0.00        A0 H
ATOM   4322  CD  ILE A 266      33.042  51.133 -51.306  1.00  0.00        A0 C
ATOM   4323  HD1 ILE A 266      32.757  50.858 -52.321  1.00  0.00        A0 H
ATOM   4324  HD2 ILE A 266      32.684  52.139 -51.088  1.00  0.00        A0 H
ATOM   4325  HD3 ILE A 266      34.128  51.106 -51.214  1.00  0.00        A0 H
ATOM   4326  C   ILE A 266      32.877  46.671 -52.022  1.00  0.00        A0 C
ATOM   4327  O   ILE A 266      33.955  46.330 -52.490  1.00  0.00        A0 O
ATOM   4328  N   THR A 267      31.987  45.799 -51.548  1.00  0.00        A0 N
ATOM   4329  HN  THR A 267      31.113  45.968 -51.093  1.00  0.00        A0 H
ATOM   4330  CA  THR A 267      32.204  44.343 -51.647  1.00  0.00        A0 C
ATOM   4331  HA  THR A 267      32.514  44.052 -52.651  1.00  0.00        A0 H
ATOM   4332  CB  THR A 267      33.273  43.851 -50.636  1.00  0.00        A0 C
ATOM   4333  HB  THR A 267      34.175  44.448 -50.769  1.00  0.00        A0 H
ATOM   4334  CG2 THR A 267      32.776  43.986 -49.179  1.00  0.00        A0 C
ATOM   4335 HG21 THR A 267      31.874  43.389 -49.046  1.00  0.00        A0 H
ATOM   4336 HG22 THR A 267      33.549  43.633 -48.497  1.00  0.00        A0 H
ATOM   4337 HG23 THR A 267      32.554  45.032 -48.966  1.00  0.00        A0 H
ATOM   4338  OG1 THR A 267      33.626  42.488 -50.929  1.00  0.00        A0 O
ATOM   4339  HG1 THR A 267      34.315  42.182 -50.272  1.00  0.00        A0 H
ATOM   4340  C   THR A 267      30.923  43.509 -51.483  1.00  0.00        A0 C
ATOM   4341  O   THR A 267      29.825  44.058 -51.331  1.00  0.00        A0 O
ATOM   4342  N   THR A 268      31.088  42.182 -51.516  1.00  0.00        A0 N
ATOM   4343  HN  THR A 268      31.939  41.672 -51.637  1.00  0.00        A0 H
ATOM   4344  CA  THR A 268      29.982  41.236 -51.371  1.00  0.00        A0 C
ATOM   4345  HA  THR A 268      29.085  41.757 -51.036  1.00  0.00        A0 H
ATOM   4346  CB  THR A 268      29.674  40.537 -52.715  1.00  0.00        A0 C
ATOM   4347  HB  THR A 268      28.790  39.911 -52.593  1.00  0.00        A0 H
ATOM   4348  CG2 THR A 268      29.421  41.566 -53.811  1.00  0.00        A0 C
ATOM   4349 HG21 THR A 268      30.305  42.192 -53.934  1.00  0.00        A0 H
ATOM   4350 HG22 THR A 268      29.206  41.053 -54.749  1.00  0.00        A0 H
ATOM   4351 HG23 THR A 268      28.571  42.190 -53.535  1.00  0.00        A0 H
ATOM   4352  OG1 THR A 268      30.771  39.700 -53.109  1.00  0.00        A0 O
ATOM   4353  HG1 THR A 268      30.549  39.260 -53.979  1.00  0.00        A0 H
ATOM   4354  C   THR A 268      30.250  40.178 -50.290  1.00  0.00        A0 C
ATOM   4355  O   THR A 268      31.384  39.978 -49.867  1.00  0.00        A0 O
ATOM   4356  N   LYS A 269      29.175  39.519 -49.860  1.00  0.00        A0 N
ATOM   4357  HN  LYS A 269      28.224  39.709 -50.104  1.00  0.00        A0 H
ATOM   4358  CA  LYS A 269      29.212  38.377 -48.934  1.00  0.00        A0 C
ATOM   4359  HA  LYS A 269      29.591  38.694 -47.963  1.00  0.00        A0 H
ATOM   4360  CB  LYS A 269      27.787  37.807 -48.746  1.00  0.00        A0 C
ATOM   4361  HB1 LYS A 269      27.258  38.543 -48.140  1.00  0.00        A0 H
ATOM   4362  HB2 LYS A 269      27.352  37.779 -49.745  1.00  0.00        A0 H
ATOM   4363  CG  LYS A 269      27.659  36.415 -48.091  1.00  0.00        A0 C
ATOM   4364  HG1 LYS A 269      28.430  35.770 -48.512  1.00  0.00        A0 H
ATOM   4365  HG2 LYS A 269      27.825  36.528 -47.020  1.00  0.00        A0 H
ATOM   4366  CD  LYS A 269      26.277  35.785 -48.332  1.00  0.00        A0 C
ATOM   4367  HD1 LYS A 269      25.599  36.193 -47.582  1.00  0.00        A0 H
ATOM   4368  HD2 LYS A 269      25.948  36.094 -49.324  1.00  0.00        A0 H
ATOM   4369  CE  LYS A 269      26.273  34.254 -48.246  1.00  0.00        A0 C
ATOM   4370  HE1 LYS A 269      25.470  33.903 -48.894  1.00  0.00        A0 H
ATOM   4371  HE2 LYS A 269      27.231  33.913 -48.639  1.00  0.00        A0 H
ATOM   4372  NZ  LYS A 269      26.077  33.708 -46.871  1.00  0.00        A0 N
ATOM   4373  HZ1 LYS A 269      26.089  32.709 -46.913  1.00  0.00        A0 H
ATOM   4374  HZ2 LYS A 269      26.817  34.033 -46.283  1.00  0.00        A0 H
ATOM   4375  HZ3 LYS A 269      25.197  34.024 -46.517  1.00  0.00        A0 H
ATOM   4376  C   LYS A 269      30.161  37.279 -49.413  1.00  0.00        A0 C
ATOM   4377  O   LYS A 269      30.846  36.662 -48.595  1.00  0.00        A0 O
ATOM   4378  N   ASN A 270      30.195  37.036 -50.726  1.00  0.00        A0 N
ATOM   4379  HN  ASN A 270      29.656  37.458 -51.455  1.00  0.00        A0 H
ATOM   4380  CA  ASN A 270      31.101  36.036 -51.317  1.00  0.00        A0 C
ATOM   4381  HA  ASN A 270      30.819  35.039 -50.977  1.00  0.00        A0 H
ATOM   4382  CB  ASN A 270      31.025  36.071 -52.846  1.00  0.00        A0 C
ATOM   4383  HB1 ASN A 270      31.031  37.115 -53.158  1.00  0.00        A0 H
ATOM   4384  HB2 ASN A 270      31.910  35.570 -53.238  1.00  0.00        A0 H
ATOM   4385  CG  ASN A 270      29.782  35.394 -53.428  1.00  0.00        A0 C
ATOM   4386  OD1 ASN A 270      28.938  34.948 -52.648  1.00  0.00        A0 O
ATOM   4387  ND2 ASN A 270      29.645  35.304 -54.761  1.00  0.00        A0 N
ATOM   4388 HD21 ASN A 270      30.438  35.727 -55.199  1.00  0.00        A0 H
ATOM   4389 HD22 ASN A 270      28.785  34.838 -54.969  1.00  0.00        A0 H
ATOM   4390  C   ASN A 270      32.557  36.223 -50.930  1.00  0.00        A0 C
ATOM   4391  O   ASN A 270      33.304  35.253 -50.856  1.00  0.00        A0 O
ATOM   4392  N   GLU A 271      32.944  37.477 -50.710  1.00  0.00        A0 N
ATOM   4393  HN  GLU A 271      32.374  38.298 -50.690  1.00  0.00        A0 H
ATOM   4394  CA  GLU A 271      34.319  37.852 -50.454  1.00  0.00        A0 C
ATOM   4395  HA  GLU A 271      34.996  37.163 -50.960  1.00  0.00        A0 H
ATOM   4396  CB  GLU A 271      34.578  39.264 -50.978  1.00  0.00        A0 C
ATOM   4397  HB1 GLU A 271      34.001  39.934 -50.340  1.00  0.00        A0 H
ATOM   4398  HB2 GLU A 271      35.642  39.450 -50.831  1.00  0.00        A0 H
ATOM   4399  CG  GLU A 271      34.215  39.515 -52.439  1.00  0.00        A0 C
ATOM   4400  HG1 GLU A 271      33.131  39.437 -52.515  1.00  0.00        A0 H
ATOM   4401  HG2 GLU A 271      34.522  40.534 -52.674  1.00  0.00        A0 H
ATOM   4402  CD  GLU A 271      34.866  38.547 -53.426  1.00  0.00        A0 C
ATOM   4403  OE1 GLU A 271      34.215  38.242 -54.457  1.00  0.00        A0 O
ATOM   4404  OE2 GLU A 271      36.014  38.089 -53.185  1.00  0.00        A0 O
ATOM   4405  C   GLU A 271      34.703  37.807 -48.993  1.00  0.00        A0 C
ATOM   4406  O   GLU A 271      35.884  37.760 -48.695  1.00  0.00        A0 O
ATOM   4407  N   ILE A 272      33.734  37.848 -48.083  1.00  0.00        A0 N
ATOM   4408  HN  ILE A 272      32.744  37.900 -48.212  1.00  0.00        A0 H
ATOM   4409  CA  ILE A 272      34.028  37.820 -46.643  1.00  0.00        A0 C
ATOM   4410  HA  ILE A 272      34.683  38.661 -46.414  1.00  0.00        A0 H
ATOM   4411  CB  ILE A 272      32.754  37.913 -45.781  1.00  0.00        A0 C
ATOM   4412  HB  ILE A 272      32.005  37.237 -46.193  1.00  0.00        A0 H
ATOM   4413  CG2 ILE A 272      33.038  37.534 -44.332  1.00  0.00        A0 C
ATOM   4414 HG21 ILE A 272      33.786  38.210 -43.919  1.00  0.00        A0 H
ATOM   4415 HG22 ILE A 272      32.120  37.609 -43.749  1.00  0.00        A0 H
ATOM   4416 HG23 ILE A 272      33.411  36.511 -44.290  1.00  0.00        A0 H
ATOM   4417  CG1 ILE A 272      32.209  39.349 -45.812  1.00  0.00        A0 C
ATOM   4418 HG11 ILE A 272      32.896  39.953 -45.219  1.00  0.00        A0 H
ATOM   4419 HG12 ILE A 272      32.247  39.671 -46.852  1.00  0.00        A0 H
ATOM   4420  CD  ILE A 272      30.792  39.522 -45.279  1.00  0.00        A0 C
ATOM   4421  HD1 ILE A 272      30.753  39.200 -44.238  1.00  0.00        A0 H
ATOM   4422  HD2 ILE A 272      30.504  40.571 -45.345  1.00  0.00        A0 H
ATOM   4423  HD3 ILE A 272      30.104  38.919 -45.871  1.00  0.00        A0 H
ATOM   4424  C   ILE A 272      34.791  36.560 -46.283  1.00  0.00        A0 C
ATOM   4425  O   ILE A 272      34.477  35.484 -46.792  1.00  0.00        A0 O
ATOM   4426  N   PHE A 273      35.797  36.701 -45.421  1.00  0.00        A0 N
ATOM   4427  HN  PHE A 273      36.158  37.534 -45.002  1.00  0.00        A0 H
ATOM   4428  CA  PHE A 273      36.564  35.555 -44.939  1.00  0.00        A0 C
ATOM   4429  HA  PHE A 273      35.888  34.731 -44.710  1.00  0.00        A0 H
ATOM   4430  CB  PHE A 273      37.565  35.087 -46.002  1.00  0.00        A0 C
ATOM   4431  HB1 PHE A 273      37.814  34.039 -45.834  1.00  0.00        A0 H
ATOM   4432  HB2 PHE A 273      37.139  35.203 -46.999  1.00  0.00        A0 H
ATOM   4433  CG  PHE A 273      38.857  35.839 -45.999  1.00  0.00        A0 C
ATOM   4434  CD1 PHE A 273      38.883  37.209 -46.227  1.00  0.00        A0 C
ATOM   4435  HD1 PHE A 273      37.947  37.738 -46.407  1.00  0.00        A0 H
ATOM   4436  CE1 PHE A 273      40.083  37.904 -46.227  1.00  0.00        A0 C
ATOM   4437  HE1 PHE A 273      40.088  38.980 -46.401  1.00  0.00        A0 H
ATOM   4438  CZ  PHE A 273      41.279  37.230 -46.006  1.00  0.00        A0 C
ATOM   4439  HZ  PHE A 273      42.225  37.772 -46.007  1.00  0.00        A0 H
ATOM   4440  CE2 PHE A 273      41.264  35.863 -45.784  1.00  0.00        A0 C
ATOM   4441  HE2 PHE A 273      42.198  35.326 -45.616  1.00  0.00        A0 H
ATOM   4442  CD2 PHE A 273      40.059  35.177 -45.776  1.00  0.00        A0 C
ATOM   4443  HD2 PHE A 273      40.045  34.103 -45.593  1.00  0.00        A0 H
ATOM   4444  C   PHE A 273      37.266  35.865 -43.625  1.00  0.00        A0 C
ATOM   4445  O   PHE A 273      37.461  37.029 -43.290  1.00  0.00        A0 O
ATOM   4446  N   SER A 274      37.659  34.814 -42.908  1.00  0.00        A0 N
ATOM   4447  HN  SER A 274      37.629  33.846 -43.155  1.00  0.00        A0 H
ATOM   4448  CA  SER A 274      38.230  34.946 -41.561  1.00  0.00        A0 C
ATOM   4449  HA  SER A 274      38.101  35.966 -41.200  1.00  0.00        A0 H
ATOM   4450  CB  SER A 274      37.529  33.999 -40.602  1.00  0.00        A0 C
ATOM   4451  HB1 SER A 274      37.625  32.976 -40.967  1.00  0.00        A0 H
ATOM   4452  HB2 SER A 274      37.987  34.077 -39.616  1.00  0.00        A0 H
ATOM   4453  OG  SER A 274      36.165  34.340 -40.514  1.00  0.00        A0 O
ATOM   4454  HG1 SER A 274      35.713  33.712 -39.881  1.00  0.00        A0 H
ATOM   4455  C   SER A 274      39.742  34.716 -41.477  1.00  0.00        A0 C
ATOM   4456  O   SER A 274      40.233  33.620 -41.780  1.00  0.00        A0 O
ATOM   4457  N   LEU A 275      40.451  35.778 -41.074  1.00  0.00        A0 N
ATOM   4458  HN  LEU A 275      40.138  36.727 -41.034  1.00  0.00        A0 H
ATOM   4459  CA  LEU A 275      41.844  35.714 -40.613  1.00  0.00        A0 C
ATOM   4460  HA  LEU A 275      42.302  34.789 -40.962  1.00  0.00        A0 H
ATOM   4461  CB  LEU A 275      42.650  36.890 -41.151  1.00  0.00        A0 C
ATOM   4462  HB1 LEU A 275      42.111  37.775 -40.812  1.00  0.00        A0 H
ATOM   4463  HB2 LEU A 275      43.625  36.852 -40.666  1.00  0.00        A0 H
ATOM   4464  CG  LEU A 275      42.836  36.957 -42.655  1.00  0.00        A0 C
ATOM   4465  HG  LEU A 275      41.867  36.993 -43.153  1.00  0.00        A0 H
ATOM   4466  CD1 LEU A 275      43.618  38.219 -42.978  1.00  0.00        A0 C
ATOM   4467 HD11 LEU A 275      44.588  38.183 -42.481  1.00  0.00        A0 H
ATOM   4468 HD12 LEU A 275      43.765  38.290 -44.056  1.00  0.00        A0 H
ATOM   4469 HD13 LEU A 275      43.063  39.090 -42.629  1.00  0.00        A0 H
ATOM   4470  CD2 LEU A 275      43.569  35.734 -43.172  1.00  0.00        A0 C
ATOM   4471 HD21 LEU A 275      42.996  34.838 -42.932  1.00  0.00        A0 H
ATOM   4472 HD22 LEU A 275      43.687  35.811 -44.253  1.00  0.00        A0 H
ATOM   4473 HD23 LEU A 275      44.551  35.673 -42.703  1.00  0.00        A0 H
ATOM   4474  C   LEU A 275      41.981  35.731 -39.099  1.00  0.00        A0 C
ATOM   4475  O   LEU A 275      43.062  35.462 -38.598  1.00  0.00        A0 O
ATOM   4476  N   SER A 276      40.925  36.095 -38.376  1.00  0.00        A0 N
ATOM   4477  HN  SER A 276      40.041  36.442 -38.689  1.00  0.00        A0 H
ATOM   4478  CA  SER A 276      40.921  36.030 -36.911  1.00  0.00        A0 C
ATOM   4479  HA  SER A 276      41.947  35.956 -36.551  1.00  0.00        A0 H
ATOM   4480  CB  SER A 276      40.269  37.285 -36.290  1.00  0.00        A0 C
ATOM   4481  HB1 SER A 276      40.668  38.157 -36.808  1.00  0.00        A0 H
ATOM   4482  HB2 SER A 276      39.195  37.221 -36.463  1.00  0.00        A0 H
ATOM   4483  OG  SER A 276      40.519  37.408 -34.889  1.00  0.00        A0 O
ATOM   4484  HG1 SER A 276      40.072  38.236 -34.550  1.00  0.00        A0 H
ATOM   4485  C   SER A 276      40.174  34.788 -36.478  1.00  0.00        A0 C
ATOM   4486  O   SER A 276      39.191  34.394 -37.086  1.00  0.00        A0 O
ATOM   4487  N   LEU A 277      40.645  34.189 -35.403  1.00  0.00        A0 N
ATOM   4488  HN  LEU A 277      41.499  34.358 -34.911  1.00  0.00        A0 H
ATOM   4489  CA  LEU A 277      39.920  33.115 -34.739  1.00  0.00        A0 C
ATOM   4490  HA  LEU A 277      39.776  32.281 -35.425  1.00  0.00        A0 H
ATOM   4491  CB  LEU A 277      40.709  32.624 -33.537  1.00  0.00        A0 C
ATOM   4492  HB1 LEU A 277      41.712  33.036 -33.649  1.00  0.00        A0 H
ATOM   4493  HB2 LEU A 277      40.256  33.013 -32.625  1.00  0.00        A0 H
ATOM   4494  CG  LEU A 277      40.790  31.119 -33.455  1.00  0.00        A0 C
ATOM   4495  HG  LEU A 277      39.820  30.689 -33.703  1.00  0.00        A0 H
ATOM   4496  CD1 LEU A 277      41.835  30.612 -34.437  1.00  0.00        A0 C
ATOM   4497 HD11 LEU A 277      42.806  31.041 -34.189  1.00  0.00        A0 H
ATOM   4498 HD12 LEU A 277      41.893  29.525 -34.378  1.00  0.00        A0 H
ATOM   4499 HD13 LEU A 277      41.556  30.906 -35.449  1.00  0.00        A0 H
ATOM   4500  CD2 LEU A 277      41.128  30.727 -32.027  1.00  0.00        A0 C
ATOM   4501 HD21 LEU A 277      40.351  31.093 -31.356  1.00  0.00        A0 H
ATOM   4502 HD22 LEU A 277      41.190  29.641 -31.953  1.00  0.00        A0 H
ATOM   4503 HD23 LEU A 277      42.086  31.165 -31.746  1.00  0.00        A0 H
ATOM   4504  C   LEU A 277      38.554  33.583 -34.258  1.00  0.00        A0 C
ATOM   4505  O   LEU A 277      37.611  32.800 -34.215  1.00  0.00        A0 O
ATOM   4506  N   CYS A 278      38.479  34.851 -33.857  1.00  0.00        A0 N
ATOM   4507  HN  CYS A 278      39.231  35.498 -33.728  1.00  0.00        A0 H
ATOM   4508  CA  CYS A 278      37.214  35.517 -33.529  1.00  0.00        A0 C
ATOM   4509  HA  CYS A 278      36.730  35.011 -32.694  1.00  0.00        A0 H
ATOM   4510  CB  CYS A 278      37.479  36.973 -33.132  1.00  0.00        A0 C
ATOM   4511  HB1 CYS A 278      38.077  37.480 -33.890  1.00  0.00        A0 H
ATOM   4512  HB2 CYS A 278      36.543  37.513 -32.987  1.00  0.00        A0 H
ATOM   4513  SG  CYS A 278      38.398  37.133 -31.577  1.00  0.00        A0 S
ATOM   4514  HG1 CYS A 278      38.430  38.463 -31.571  1.00  0.00        A0 H
ATOM   4515  C   CYS A 278      36.176  35.460 -34.663  1.00  0.00        A0 C
ATOM   4516  O   CYS A 278      34.997  35.179 -34.416  1.00  0.00        A0 O
ATOM   4517  N   GLY A 279      36.623  35.707 -35.894  1.00  0.00        A0 N
ATOM   4518  HN  GLY A 279      37.553  35.935 -36.183  1.00  0.00        A0 H
ATOM   4519  CA  GLY A 279      35.750  35.675 -37.074  1.00  0.00        A0 C
ATOM   4520  HA1 GLY A 279      35.734  34.651 -37.447  1.00  0.00        A0 H
ATOM   4521  HA2 GLY A 279      34.748  35.960 -36.753  1.00  0.00        A0 H
ATOM   4522  C   GLY A 279      36.194  36.603 -38.195  1.00  0.00        A0 C
ATOM   4523  O   GLY A 279      37.333  37.088 -38.200  1.00  0.00        A0 O
ATOM   4524  N   PRO A 280      35.290  36.872 -39.159  1.00  0.00        A0 N
ATOM   4525  CD  PRO A 280      33.899  36.400 -39.289  1.00  0.00        A0 C
ATOM   4526  HD1 PRO A 280      33.378  36.552 -38.343  1.00  0.00        A0 H
ATOM   4527  HD2 PRO A 280      33.902  35.338 -39.536  1.00  0.00        A0 H
ATOM   4528  CG  PRO A 280      33.338  37.245 -40.399  1.00  0.00        A0 C
ATOM   4529  HG1 PRO A 280      32.872  38.139 -39.986  1.00  0.00        A0 H
ATOM   4530  HG2 PRO A 280      32.597  36.676 -40.961  1.00  0.00        A0 H
ATOM   4531  CB  PRO A 280      34.499  37.585 -41.250  1.00  0.00        A0 C
ATOM   4532  HB1 PRO A 280      34.322  38.511 -41.797  1.00  0.00        A0 H
ATOM   4533  HB2 PRO A 280      34.751  36.791 -41.953  1.00  0.00        A0 H
ATOM   4534  CA  PRO A 280      35.643  37.781 -40.251  1.00  0.00        A0 C
ATOM   4535  HA  PRO A 280      36.607  37.455 -40.641  1.00  0.00        A0 H
ATOM   4536  C   PRO A 280      35.731  39.244 -39.841  1.00  0.00        A0 C
ATOM   4537  O   PRO A 280      36.322  40.024 -40.578  1.00  0.00        A0 O
ATOM   4538  N   MET A 281      35.144  39.611 -38.702  1.00  0.00        A0 N
ATOM   4539  HN  MET A 281      34.608  39.060 -38.063  1.00  0.00        A0 H
ATOM   4540  CA  MET A 281      35.217  40.984 -38.202  1.00  0.00        A0 C
ATOM   4541  HA  MET A 281      36.006  41.526 -38.723  1.00  0.00        A0 H
ATOM   4542  CB  MET A 281      33.889  41.708 -38.437  1.00  0.00        A0 C
ATOM   4543  HB1 MET A 281      33.672  41.638 -39.503  1.00  0.00        A0 H
ATOM   4544  HB2 MET A 281      33.127  41.167 -37.876  1.00  0.00        A0 H
ATOM   4545  CG  MET A 281      33.887  43.171 -38.014  1.00  0.00        A0 C
ATOM   4546  HG1 MET A 281      33.946  43.207 -36.926  1.00  0.00        A0 H
ATOM   4547  HG2 MET A 281      34.770  43.646 -38.442  1.00  0.00        A0 H
ATOM   4548  SD  MET A 281      32.417  44.057 -38.556  1.00  0.00        A0 S
ATOM   4549  CE  MET A 281      31.199  43.422 -37.422  1.00  0.00        A0 C
ATOM   4550  HE1 MET A 281      31.496  43.657 -36.400  1.00  0.00        A0 H
ATOM   4551  HE2 MET A 281      30.232  43.879 -37.633  1.00  0.00        A0 H
ATOM   4552  HE3 MET A 281      31.122  42.341 -37.538  1.00  0.00        A0 H
ATOM   4553  C   MET A 281      35.592  41.018 -36.718  1.00  0.00        A0 C
ATOM   4554  O   MET A 281      35.228  40.122 -35.952  1.00  0.00        A0 O
ATOM   4555  N   ALA A 282      36.316  42.071 -36.336  1.00  0.00        A0 N
ATOM   4556  HN  ALA A 282      36.583  42.860 -36.889  1.00  0.00        A0 H
ATOM   4557  CA  ALA A 282      36.850  42.232 -34.988  1.00  0.00        A0 C
ATOM   4558  HA  ALA A 282      36.067  42.003 -34.265  1.00  0.00        A0 H
ATOM   4559  CB  ALA A 282      38.011  41.277 -34.766  1.00  0.00        A0 C
ATOM   4560  HB1 ALA A 282      38.807  41.500 -35.477  1.00  0.00        A0 H
ATOM   4561  HB2 ALA A 282      38.389  41.393 -33.750  1.00  0.00        A0 H
ATOM   4562  HB3 ALA A 282      37.672  40.251 -34.912  1.00  0.00        A0 H
ATOM   4563  C   ALA A 282      37.308  43.668 -34.738  1.00  0.00        A0 C
ATOM   4564  O   ALA A 282      37.646  44.412 -35.666  1.00  0.00        A0 O
ATOM   4565  N   ALA A 283      37.337  44.022 -33.458  1.00  0.00        A0 N
ATOM   4566  HN  ALA A 283      37.132  43.447 -32.666  1.00  0.00        A0 H
ATOM   4567  CA  ALA A 283      37.687  45.361 -32.995  1.00  0.00        A0 C
ATOM   4568  HA  ALA A 283      37.422  46.109 -33.743  1.00  0.00        A0 H
ATOM   4569  CB  ALA A 283      36.941  45.679 -31.701  1.00  0.00        A0 C
ATOM   4570  HB1 ALA A 283      37.203  44.944 -30.940  1.00  0.00        A0 H
ATOM   4571  HB2 ALA A 283      37.220  46.675 -31.356  1.00  0.00        A0 H
ATOM   4572  HB3 ALA A 283      35.867  45.646 -31.883  1.00  0.00        A0 H
ATOM   4573  C   ALA A 283      39.195  45.449 -32.777  1.00  0.00        A0 C
ATOM   4574  O   ALA A 283      39.770  44.575 -32.134  1.00  0.00        A0 O
ATOM   4575  N   TYR A 284      39.820  46.487 -33.335  1.00  0.00        A0 N
ATOM   4576  HN  TYR A 284      39.423  47.181 -33.936  1.00  0.00        A0 H
ATOM   4577  CA  TYR A 284      41.250  46.781 -33.143  1.00  0.00        A0 C
ATOM   4578  HA  TYR A 284      41.630  46.185 -32.313  1.00  0.00        A0 H
ATOM   4579  CB  TYR A 284      42.074  46.452 -34.404  1.00  0.00        A0 C
ATOM   4580  HB1 TYR A 284      41.766  47.155 -35.178  1.00  0.00        A0 H
ATOM   4581  HB2 TYR A 284      43.119  46.627 -34.149  1.00  0.00        A0 H
ATOM   4582  CG  TYR A 284      41.909  45.028 -34.918  1.00  0.00        A0 C
ATOM   4583  CD1 TYR A 284      42.526  43.955 -34.284  1.00  0.00        A0 C
ATOM   4584  HD1 TYR A 284      43.143  44.149 -33.407  1.00  0.00        A0 H
ATOM   4585  CE1 TYR A 284      42.368  42.656 -34.748  1.00  0.00        A0 C
ATOM   4586  HE1 TYR A 284      42.854  41.828 -34.232  1.00  0.00        A0 H
ATOM   4587  CZ  TYR A 284      41.584  42.413 -35.860  1.00  0.00        A0 C
ATOM   4588  OH  TYR A 284      41.426  41.127 -36.332  1.00  0.00        A0 O
ATOM   4589  HH  TYR A 284      40.831  41.146 -37.135  1.00  0.00        A0 H
ATOM   4590  CE2 TYR A 284      40.964  43.465 -36.508  1.00  0.00        A0 C
ATOM   4591  HE2 TYR A 284      40.345  43.281 -37.386  1.00  0.00        A0 H
ATOM   4592  CD2 TYR A 284      41.132  44.759 -36.036  1.00  0.00        A0 C
ATOM   4593  HD2 TYR A 284      40.648  45.592 -36.546  1.00  0.00        A0 H
ATOM   4594  C   TYR A 284      41.380  48.259 -32.826  1.00  0.00        A0 C
ATOM   4595  O   TYR A 284      40.587  49.050 -33.327  1.00  0.00        A0 O
ATOM   4596  N   VAL A 285      42.360  48.635 -32.001  1.00  0.00        A0 N
ATOM   4597  HN  VAL A 285      43.009  48.086 -31.474  1.00  0.00        A0 H
ATOM   4598  CA  VAL A 285      42.623  50.069 -31.746  1.00  0.00        A0 C
ATOM   4599  HA  VAL A 285      41.780  50.678 -32.072  1.00  0.00        A0 H
ATOM   4600  CB  VAL A 285      42.998  50.478 -30.296  1.00  0.00        A0 C
ATOM   4601  HB  VAL A 285      43.693  51.317 -30.329  1.00  0.00        A0 H
ATOM   4602  CG1 VAL A 285      41.760  50.880 -29.534  1.00  0.00        A0 C
ATOM   4603 HG11 VAL A 285      41.065  50.041 -29.500  1.00  0.00        A0 H
ATOM   4604 HG12 VAL A 285      42.034  51.165 -28.518  1.00  0.00        A0 H
ATOM   4605 HG13 VAL A 285      41.285  51.725 -30.032  1.00  0.00        A0 H
ATOM   4606  CG2 VAL A 285      43.787  49.421 -29.552  1.00  0.00        A0 C
ATOM   4607 HG21 VAL A 285      44.717  49.220 -30.084  1.00  0.00        A0 H
ATOM   4608 HG22 VAL A 285      44.013  49.776 -28.547  1.00  0.00        A0 H
ATOM   4609 HG23 VAL A 285      43.199  48.505 -29.489  1.00  0.00        A0 H
ATOM   4610  C   VAL A 285      43.748  50.538 -32.608  1.00  0.00        A0 C
ATOM   4611  O   VAL A 285      44.698  49.795 -32.851  1.00  0.00        A0 O
ATOM   4612  N   ASN A 286      43.643  51.786 -33.046  1.00  0.00        A0 N
ATOM   4613  HN  ASN A 286      42.895  52.441 -32.937  1.00  0.00        A0 H
ATOM   4614  CA  ASN A 286      44.706  52.407 -33.809  1.00  0.00        A0 C
ATOM   4615  HA  ASN A 286      45.329  51.645 -34.277  1.00  0.00        A0 H
ATOM   4616  CB  ASN A 286      44.102  53.292 -34.910  1.00  0.00        A0 C
ATOM   4617  HB1 ASN A 286      44.838  53.381 -35.709  1.00  0.00        A0 H
ATOM   4618  HB2 ASN A 286      43.208  52.800 -35.294  1.00  0.00        A0 H
ATOM   4619  CG  ASN A 286      43.727  54.677 -34.443  1.00  0.00        A0 C
ATOM   4620  OD1 ASN A 286      43.690  54.976 -33.252  1.00  0.00        A0 O
ATOM   4621  ND2 ASN A 286      43.436  55.541 -35.402  1.00  0.00        A0 N
ATOM   4622 HD21 ASN A 286      43.531  55.088 -36.288  1.00  0.00        A0 H
ATOM   4623 HD22 ASN A 286      43.198  56.419 -34.988  1.00  0.00        A0 H
ATOM   4624  C   ASN A 286      45.657  53.117 -32.835  1.00  0.00        A0 C
ATOM   4625  O   ASN A 286      45.433  53.071 -31.615  1.00  0.00        A0 O
ATOM   4626  N   PRO A 287      46.716  53.765 -33.348  1.00  0.00        A0 N
ATOM   4627  CD  PRO A 287      47.136  53.892 -34.749  1.00  0.00        A0 C
ATOM   4628  HD1 PRO A 287      46.579  54.698 -35.227  1.00  0.00        A0 H
ATOM   4629  HD2 PRO A 287      46.945  52.957 -35.275  1.00  0.00        A0 H
ATOM   4630  CG  PRO A 287      48.589  54.192 -34.635  1.00  0.00        A0 C
ATOM   4631  HG1 PRO A 287      48.930  54.748 -35.508  1.00  0.00        A0 H
ATOM   4632  HG2 PRO A 287      49.160  53.268 -34.548  1.00  0.00        A0 H
ATOM   4633  CB  PRO A 287      48.702  55.000 -33.403  1.00  0.00        A0 C
ATOM   4634  HB1 PRO A 287      48.451  56.046 -33.580  1.00  0.00        A0 H
ATOM   4635  HB2 PRO A 287      49.704  54.934 -32.980  1.00  0.00        A0 H
ATOM   4636  CA  PRO A 287      47.691  54.379 -32.446  1.00  0.00        A0 C
ATOM   4637  HA  PRO A 287      48.114  53.568 -31.854  1.00  0.00        A0 H
ATOM   4638  C   PRO A 287      47.141  55.458 -31.512  1.00  0.00        A0 C
ATOM   4639  O   PRO A 287      47.685  55.659 -30.418  1.00  0.00        A0 O
ATOM   4640  N   HID A 288      46.089  56.144 -31.955  1.00  0.00        A0 N
ATOM   4641  HN  HID A 288      45.585  56.021 -32.810  1.00  0.00        A0 H
ATOM   4642  CA  HID A 288      45.489  57.243 -31.203  1.00  0.00        A0 C
ATOM   4643  HA  HID A 288      46.218  57.679 -30.520  1.00  0.00        A0 H
ATOM   4644  ND1 HID A 288      47.175  59.608 -32.511  1.00  0.00        A0 N
ATOM   4645  HD1 HID A 288      47.047  59.702 -31.524  1.00  0.00        A0 H
ATOM   4646  CG  HID A 288      46.129  58.877 -33.031  1.00  0.00        A0 C
ATOM   4647  CB  HID A 288      45.023  58.328 -32.180  1.00  0.00        A0 C
ATOM   4648  HB1 HID A 288      44.285  57.906 -32.862  1.00  0.00        A0 H
ATOM   4649  HB2 HID A 288      44.586  59.175 -31.652  1.00  0.00        A0 H
ATOM   4650  NE2 HID A 288      47.531  59.455 -34.617  1.00  0.00        A0 N
ATOM   4651  CD2 HID A 288      46.362  58.782 -34.361  1.00  0.00        A0 C
ATOM   4652  HD2 HID A 288      45.820  58.302 -35.176  1.00  0.00        A0 H
ATOM   4653  CE1 HID A 288      48.002  59.944 -33.484  1.00  0.00        A0 C
ATOM   4654  HE1 HID A 288      48.897  60.530 -33.275  1.00  0.00        A0 H
ATOM   4655  C   HID A 288      44.351  56.825 -30.267  1.00  0.00        A0 C
ATOM   4656  O   HID A 288      43.792  57.662 -29.555  1.00  0.00        A0 O
ATOM   4657  N   GLY A 289      44.020  55.535 -30.263  1.00  0.00        A0 N
ATOM   4658  HN  GLY A 289      44.400  54.796 -30.819  1.00  0.00        A0 H
ATOM   4659  CA  GLY A 289      42.986  54.988 -29.385  1.00  0.00        A0 C
ATOM   4660  HA1 GLY A 289      43.267  53.962 -29.147  1.00  0.00        A0 H
ATOM   4661  HA2 GLY A 289      42.983  55.584 -28.472  1.00  0.00        A0 H
ATOM   4662  C   GLY A 289      41.595  54.992 -29.981  1.00  0.00        A0 C
ATOM   4663  O   GLY A 289      40.628  54.824 -29.252  1.00  0.00        A0 O
ATOM   4664  N   TYR A 290      41.494  55.204 -31.293  1.00  0.00        A0 N
ATOM   4665  HN  TYR A 290      42.206  55.501 -31.929  1.00  0.00        A0 H
ATOM   4666  CA  TYR A 290      40.249  55.020 -32.027  1.00  0.00        A0 C
ATOM   4667  HA  TYR A 290      39.421  55.414 -31.437  1.00  0.00        A0 H
ATOM   4668  CB  TYR A 290      40.279  55.746 -33.372  1.00  0.00        A0 C
ATOM   4669  HB1 TYR A 290      41.250  55.559 -33.830  1.00  0.00        A0 H
ATOM   4670  HB2 TYR A 290      39.499  55.280 -33.974  1.00  0.00        A0 H
ATOM   4671  CG  TYR A 290      40.034  57.243 -33.298  1.00  0.00        A0 C
ATOM   4672  CD1 TYR A 290      40.939  58.103 -32.641  1.00  0.00        A0 C
ATOM   4673  HD1 TYR A 290      41.827  57.671 -32.179  1.00  0.00        A0 H
ATOM   4674  CE1 TYR A 290      40.717  59.480 -32.575  1.00  0.00        A0 C
ATOM   4675  HE1 TYR A 290      41.419  60.130 -32.053  1.00  0.00        A0 H
ATOM   4676  CZ  TYR A 290      39.584  60.022 -33.184  1.00  0.00        A0 C
ATOM   4677  OH  TYR A 290      39.341  61.378 -33.133  1.00  0.00        A0 O
ATOM   4678  HH  TYR A 290      38.491  61.575 -33.621  1.00  0.00        A0 H
ATOM   4679  CE2 TYR A 290      38.684  59.196 -33.853  1.00  0.00        A0 C
ATOM   4680  HE2 TYR A 290      37.803  59.624 -34.332  1.00  0.00        A0 H
ATOM   4681  CD2 TYR A 290      38.910  57.819 -33.910  1.00  0.00        A0 C
ATOM   4682  HD2 TYR A 290      38.207  57.173 -34.436  1.00  0.00        A0 H
ATOM   4683  C   TYR A 290      40.105  53.527 -32.270  1.00  0.00        A0 C
ATOM   4684  O   TYR A 290      41.028  52.895 -32.792  1.00  0.00        A0 O
ATOM   4685  N   VAL A 291      38.962  52.966 -31.874  1.00  0.00        A0 N
ATOM   4686  HN  VAL A 291      38.196  53.386 -31.387  1.00  0.00        A0 H
ATOM   4687  CA  VAL A 291      38.655  51.556 -32.118  1.00  0.00        A0 C
ATOM   4688  HA  VAL A 291      39.564  50.955 -32.117  1.00  0.00        A0 H
ATOM   4689  CB  VAL A 291      37.673  50.970 -31.074  1.00  0.00        A0 C
ATOM   4690  HB  VAL A 291      36.710  51.470 -31.176  1.00  0.00        A0 H
ATOM   4691  CG1 VAL A 291      37.492  49.468 -31.286  1.00  0.00        A0 C
ATOM   4692 HG11 VAL A 291      38.455  48.967 -31.183  1.00  0.00        A0 H
ATOM   4693 HG12 VAL A 291      36.798  49.077 -30.542  1.00  0.00        A0 H
ATOM   4694 HG13 VAL A 291      37.094  49.287 -32.284  1.00  0.00        A0 H
ATOM   4695  CG2 VAL A 291      38.133  51.234 -29.650  1.00  0.00        A0 C
ATOM   4696 HG21 VAL A 291      38.205  52.309 -29.484  1.00  0.00        A0 H
ATOM   4697 HG22 VAL A 291      37.415  50.806 -28.950  1.00  0.00        A0 H
ATOM   4698 HG23 VAL A 291      39.110  50.777 -29.493  1.00  0.00        A0 H
ATOM   4699  C   VAL A 291      37.999  51.421 -33.490  1.00  0.00        A0 C
ATOM   4700  O   VAL A 291      37.113  52.194 -33.836  1.00  0.00        A0 O
ATOM   4701  N   HID A 292      38.417  50.416 -34.249  1.00  0.00        A0 N
ATOM   4702  HN  HID A 292      39.148  49.760 -34.061  1.00  0.00        A0 H
ATOM   4703  CA  HID A 292      37.824  50.108 -35.556  1.00  0.00        A0 C
ATOM   4704  HA  HID A 292      36.944  50.732 -35.709  1.00  0.00        A0 H
ATOM   4705  ND1 HID A 292      38.688  52.449 -38.109  1.00  0.00        A0 N
ATOM   4706  HD1 HID A 292      38.227  51.788 -38.701  1.00  0.00        A0 H
ATOM   4707  CG  HID A 292      39.081  51.817 -36.951  1.00  0.00        A0 C
ATOM   4708  CB  HID A 292      38.815  50.370 -36.696  1.00  0.00        A0 C
ATOM   4709  HB1 HID A 292      39.776  49.913 -36.460  1.00  0.00        A0 H
ATOM   4710  HB2 HID A 292      38.435  49.954 -37.629  1.00  0.00        A0 H
ATOM   4711  NE2 HID A 292      39.661  53.932 -36.907  1.00  0.00        A0 N
ATOM   4712  CD2 HID A 292      39.695  52.758 -36.197  1.00  0.00        A0 C
ATOM   4713  HD2 HID A 292      40.164  52.729 -35.214  1.00  0.00        A0 H
ATOM   4714  CE1 HID A 292      39.048  53.718 -38.058  1.00  0.00        A0 C
ATOM   4715  HE1 HID A 292      38.826  54.391 -38.886  1.00  0.00        A0 H
ATOM   4716  C   HID A 292      37.441  48.646 -35.587  1.00  0.00        A0 C
ATOM   4717  O   HID A 292      38.268  47.786 -35.291  1.00  0.00        A0 O
ATOM   4718  N   GLU A 293      36.200  48.371 -35.964  1.00  0.00        A0 N
ATOM   4719  HN  GLU A 293      35.437  48.990 -36.149  1.00  0.00        A0 H
ATOM   4720  CA  GLU A 293      35.759  46.998 -36.174  1.00  0.00        A0 C
ATOM   4721  HA  GLU A 293      36.374  46.322 -35.580  1.00  0.00        A0 H
ATOM   4722  CB  GLU A 293      34.312  46.824 -35.762  1.00  0.00        A0 C
ATOM   4723  HB1 GLU A 293      33.690  47.431 -36.420  1.00  0.00        A0 H
ATOM   4724  HB2 GLU A 293      34.044  45.774 -35.877  1.00  0.00        A0 H
ATOM   4725  CG  GLU A 293      34.091  47.246 -34.330  1.00  0.00        A0 C
ATOM   4726  HG1 GLU A 293      34.842  46.747 -33.717  1.00  0.00        A0 H
ATOM   4727  HG2 GLU A 293      34.222  48.326 -34.257  1.00  0.00        A0 H
ATOM   4728  CD  GLU A 293      32.720  46.874 -33.843  1.00  0.00        A0 C
ATOM   4729  OE1 GLU A 293      32.471  45.662 -33.630  1.00  0.00        A0 O
ATOM   4730  OE2 GLU A 293      31.894  47.803 -33.689  1.00  0.00        A0 O
ATOM   4731  C   GLU A 293      35.957  46.677 -37.642  1.00  0.00        A0 C
ATOM   4732  O   GLU A 293      35.259  47.224 -38.506  1.00  0.00        A0 O
ATOM   4733  N   THR A 294      36.919  45.802 -37.928  1.00  0.00        A0 N
ATOM   4734  HN  THR A 294      37.430  45.167 -37.348  1.00  0.00        A0 H
ATOM   4735  CA  THR A 294      37.383  45.667 -39.302  1.00  0.00        A0 C
ATOM   4736  HA  THR A 294      36.739  46.202 -40.000  1.00  0.00        A0 H
ATOM   4737  CB  THR A 294      38.842  46.159 -39.496  1.00  0.00        A0 C
ATOM   4738  HB  THR A 294      38.885  46.786 -40.386  1.00  0.00        A0 H
ATOM   4739  CG2 THR A 294      39.308  46.953 -38.298  1.00  0.00        A0 C
ATOM   4740 HG21 THR A 294      39.266  46.326 -37.407  1.00  0.00        A0 H
ATOM   4741 HG22 THR A 294      40.333  47.286 -38.459  1.00  0.00        A0 H
ATOM   4742 HG23 THR A 294      38.662  47.820 -38.162  1.00  0.00        A0 H
ATOM   4743  OG1 THR A 294      39.723  45.066 -39.759  1.00  0.00        A0 O
ATOM   4744  HG1 THR A 294      40.651  45.418 -39.878  1.00  0.00        A0 H
ATOM   4745  C   THR A 294      37.087  44.265 -39.854  1.00  0.00        A0 C
ATOM   4746  O   THR A 294      37.571  43.244 -39.353  1.00  0.00        A0 O
ATOM   4747  N   LEU A 295      36.233  44.264 -40.870  1.00  0.00        A0 N
ATOM   4748  HN  LEU A 295      35.770  45.056 -41.268  1.00  0.00        A0 H
ATOM   4749  CA  LEU A 295      35.830  43.081 -41.578  1.00  0.00        A0 C
ATOM   4750  HA  LEU A 295      35.750  42.235 -40.896  1.00  0.00        A0 H
ATOM   4751  CB  LEU A 295      34.462  43.326 -42.215  1.00  0.00        A0 C
ATOM   4752  HB1 LEU A 295      33.820  43.383 -41.336  1.00  0.00        A0 H
ATOM   4753  HB2 LEU A 295      34.492  44.299 -42.706  1.00  0.00        A0 H
ATOM   4754  CG  LEU A 295      33.904  42.279 -43.189  1.00  0.00        A0 C
ATOM   4755  HG  LEU A 295      34.685  41.973 -43.885  1.00  0.00        A0 H
ATOM   4756  CD1 LEU A 295      33.424  41.069 -42.403  1.00  0.00        A0 C
ATOM   4757 HD11 LEU A 295      32.642  41.374 -41.707  1.00  0.00        A0 H
ATOM   4758 HD12 LEU A 295      33.027  40.323 -43.091  1.00  0.00        A0 H
ATOM   4759 HD13 LEU A 295      34.258  40.642 -41.847  1.00  0.00        A0 H
ATOM   4760  CD2 LEU A 295      32.798  42.879 -44.064  1.00  0.00        A0 C
ATOM   4761 HD21 LEU A 295      33.201  43.712 -44.640  1.00  0.00        A0 H
ATOM   4762 HD22 LEU A 295      32.419  42.117 -44.745  1.00  0.00        A0 H
ATOM   4763 HD23 LEU A 295      31.986  43.235 -43.430  1.00  0.00        A0 H
ATOM   4764  C   LEU A 295      36.856  42.795 -42.670  1.00  0.00        A0 C
ATOM   4765  O   LEU A 295      37.060  43.622 -43.564  1.00  0.00        A0 O
ATOM   4766  N   THR A 296      37.471  41.616 -42.608  1.00  0.00        A0 N
ATOM   4767  HN  THR A 296      37.388  40.911 -41.904  1.00  0.00        A0 H
ATOM   4768  CA  THR A 296      38.414  41.161 -43.629  1.00  0.00        A0 C
ATOM   4769  HA  THR A 296      38.954  42.019 -44.030  1.00  0.00        A0 H
ATOM   4770  CB  THR A 296      39.436  40.175 -43.018  1.00  0.00        A0 C
ATOM   4771  HB  THR A 296      39.983  39.675 -43.817  1.00  0.00        A0 H
ATOM   4772  CG2 THR A 296      40.398  40.931 -42.151  1.00  0.00        A0 C
ATOM   4773 HG21 THR A 296      39.852  41.431 -41.351  1.00  0.00        A0 H
ATOM   4774 HG22 THR A 296      41.120  40.238 -41.719  1.00  0.00        A0 H
ATOM   4775 HG23 THR A 296      40.923  41.674 -42.752  1.00  0.00        A0 H
ATOM   4776  OG1 THR A 296      38.777  39.187 -42.207  1.00  0.00        A0 O
ATOM   4777  HG1 THR A 296      39.463  38.567 -41.828  1.00  0.00        A0 H
ATOM   4778  C   THR A 296      37.709  40.510 -44.831  1.00  0.00        A0 C
ATOM   4779  O   THR A 296      36.925  39.586 -44.650  1.00  0.00        A0 O
ATOM   4780  N   VAL A 297      37.985  40.994 -46.045  1.00  0.00        A0 N
ATOM   4781  HN  VAL A 297      38.557  41.781 -46.276  1.00  0.00        A0 H
ATOM   4782  CA  VAL A 297      37.453  40.400 -47.295  1.00  0.00        A0 C
ATOM   4783  HA  VAL A 297      37.035  39.411 -47.108  1.00  0.00        A0 H
ATOM   4784  CB  VAL A 297      36.365  41.280 -47.947  1.00  0.00        A0 C
ATOM   4785  HB  VAL A 297      35.982  40.771 -48.831  1.00  0.00        A0 H
ATOM   4786  CG1 VAL A 297      35.226  41.532 -46.975  1.00  0.00        A0 C
ATOM   4787 HG11 VAL A 297      35.608  42.042 -46.091  1.00  0.00        A0 H
ATOM   4788 HG12 VAL A 297      34.470  42.154 -47.454  1.00  0.00        A0 H
ATOM   4789 HG13 VAL A 297      34.781  40.581 -46.682  1.00  0.00        A0 H
ATOM   4790  CG2 VAL A 297      36.917  42.615 -48.438  1.00  0.00        A0 C
ATOM   4791 HG21 VAL A 297      37.695  42.436 -49.180  1.00  0.00        A0 H
ATOM   4792 HG22 VAL A 297      36.113  43.197 -48.888  1.00  0.00        A0 H
ATOM   4793 HG23 VAL A 297      37.337  43.166 -47.597  1.00  0.00        A0 H
ATOM   4794  C   VAL A 297      38.571  40.179 -48.302  1.00  0.00        A0 C
ATOM   4795  O   VAL A 297      39.602  40.841 -48.216  1.00  0.00        A0 O
ATOM   4796  N   TYR A 298      38.359  39.273 -49.257  1.00  0.00        A0 N
ATOM   4797  HN  TYR A 298      37.545  38.717 -49.423  1.00  0.00        A0 H
ATOM   4798  CA  TYR A 298      39.378  38.948 -50.273  1.00  0.00        A0 C
ATOM   4799  HA  TYR A 298      40.351  38.870 -49.789  1.00  0.00        A0 H
ATOM   4800  CB  TYR A 298      39.078  37.629 -50.981  1.00  0.00        A0 C
ATOM   4801  HB1 TYR A 298      38.001  37.597 -51.146  1.00  0.00        A0 H
ATOM   4802  HB2 TYR A 298      39.592  37.642 -51.942  1.00  0.00        A0 H
ATOM   4803  CG  TYR A 298      39.502  36.414 -50.203  1.00  0.00        A0 C
ATOM   4804  CD1 TYR A 298      40.849  36.157 -49.968  1.00  0.00        A0 C
ATOM   4805  HD1 TYR A 298      41.594  36.850 -50.359  1.00  0.00        A0 H
ATOM   4806  CE1 TYR A 298      41.251  35.038 -49.248  1.00  0.00        A0 C
ATOM   4807  HE1 TYR A 298      42.310  34.853 -49.067  1.00  0.00        A0 H
ATOM   4808  CZ  TYR A 298      40.302  34.151 -48.771  1.00  0.00        A0 C
ATOM   4809  OH  TYR A 298      40.720  33.055 -48.063  1.00  0.00        A0 O
ATOM   4810  HH  TYR A 298      39.921  32.519 -47.791  1.00  0.00        A0 H
ATOM   4811  CE2 TYR A 298      38.954  34.373 -48.994  1.00  0.00        A0 C
ATOM   4812  HE2 TYR A 298      38.205  33.676 -48.620  1.00  0.00        A0 H
ATOM   4813  CD2 TYR A 298      38.560  35.502 -49.705  1.00  0.00        A0 C
ATOM   4814  HD2 TYR A 298      37.502  35.691 -49.884  1.00  0.00        A0 H
ATOM   4815  C   TYR A 298      39.526  40.025 -51.325  1.00  0.00        A0 C
ATOM   4816  O   TYR A 298      40.645  40.336 -51.724  1.00  0.00        A0 O
ATOM   4817  N   LYS A 299      38.396  40.560 -51.784  1.00  0.00        A0 N
ATOM   4818  HN  LYS A 299      37.463  40.356 -51.488  1.00  0.00        A0 H
ATOM   4819  CA  LYS A 299      38.350  41.576 -52.842  1.00  0.00        A0 C
ATOM   4820  HA  LYS A 299      39.348  41.988 -52.992  1.00  0.00        A0 H
ATOM   4821  CB  LYS A 299      37.860  40.974 -54.175  1.00  0.00        A0 C
ATOM   4822  HB1 LYS A 299      37.437  39.999 -53.933  1.00  0.00        A0 H
ATOM   4823  HB2 LYS A 299      37.070  41.633 -54.536  1.00  0.00        A0 H
ATOM   4824  CG  LYS A 299      38.931  40.811 -55.267  1.00  0.00        A0 C
ATOM   4825  HG1 LYS A 299      38.403  40.656 -56.208  1.00  0.00        A0 H
ATOM   4826  HG2 LYS A 299      39.483  41.750 -55.312  1.00  0.00        A0 H
ATOM   4827  CD  LYS A 299      39.911  39.652 -55.033  1.00  0.00        A0 C
ATOM   4828  HD1 LYS A 299      40.730  39.769 -55.743  1.00  0.00        A0 H
ATOM   4829  HD2 LYS A 299      40.294  39.749 -54.017  1.00  0.00        A0 H
ATOM   4830  CE  LYS A 299      39.277  38.268 -55.209  1.00  0.00        A0 C
ATOM   4831  HE1 LYS A 299      39.646  37.639 -54.399  1.00  0.00        A0 H
ATOM   4832  HE2 LYS A 299      38.199  38.392 -55.109  1.00  0.00        A0 H
ATOM   4833  NZ  LYS A 299      39.584  37.624 -56.517  1.00  0.00        A0 N
ATOM   4834  HZ1 LYS A 299      39.137  36.730 -56.553  1.00  0.00        A0 H
ATOM   4835  HZ2 LYS A 299      39.242  38.206 -57.255  1.00  0.00        A0 H
ATOM   4836  HZ3 LYS A 299      40.574  37.513 -56.601  1.00  0.00        A0 H
ATOM   4837  C   LYS A 299      37.466  42.766 -52.459  1.00  0.00        A0 C
ATOM   4838  O   LYS A 299      36.420  42.616 -51.820  1.00  0.00        A0 O
ATOM   4839  N   ALA A 300      37.905  43.949 -52.867  1.00  0.00        A0 N
ATOM   4840  HN  ALA A 300      38.777  44.181 -53.298  1.00  0.00        A0 H
ATOM   4841  CA  ALA A 300      37.114  45.151 -52.730  1.00  0.00        A0 C
ATOM   4842  HA  ALA A 300      36.061  44.914 -52.577  1.00  0.00        A0 H
ATOM   4843  CB  ALA A 300      37.599  45.970 -51.558  1.00  0.00        A0 C
ATOM   4844  HB1 ALA A 300      38.650  46.223 -51.701  1.00  0.00        A0 H
ATOM   4845  HB2 ALA A 300      37.012  46.885 -51.486  1.00  0.00        A0 H
ATOM   4846  HB3 ALA A 300      37.486  45.394 -50.640  1.00  0.00        A0 H
ATOM   4847  C   ALA A 300      37.216  45.947 -54.008  1.00  0.00        A0 C
ATOM   4848  O   ALA A 300      38.138  45.766 -54.790  1.00  0.00        A0 O
ATOM   4849  N   CYS A 301      36.253  46.834 -54.202  1.00  0.00        A0 N
ATOM   4850  HN  CYS A 301      35.508  47.081 -53.582  1.00  0.00        A0 H
ATOM   4851  CA  CYS A 301      36.137  47.621 -55.419  1.00  0.00        A0 C
ATOM   4852  HA  CYS A 301      37.062  47.556 -55.993  1.00  0.00        A0 H
ATOM   4853  CB  CYS A 301      34.995  47.099 -56.277  1.00  0.00        A0 C
ATOM   4854  HB1 CYS A 301      34.086  46.966 -55.691  1.00  0.00        A0 H
ATOM   4855  HB2 CYS A 301      34.792  47.765 -57.116  1.00  0.00        A0 H
ATOM   4856  SG  CYS A 301      35.363  45.500 -56.990  1.00  0.00        A0 S
ATOM   4857  HG1 CYS A 301      34.208  45.367 -57.636  1.00  0.00        A0 H
ATOM   4858  C   CYS A 301      35.868  49.069 -55.100  1.00  0.00        A0 C
ATOM   4859  O   CYS A 301      35.439  49.399 -53.997  1.00  0.00        A0 O
ATOM   4860  N   ASN A 302      36.104  49.916 -56.100  1.00  0.00        A0 N
ATOM   4861  HN  ASN A 302      36.463  49.695 -57.007  1.00  0.00        A0 H
ATOM   4862  CA  ASN A 302      35.865  51.357 -56.021  1.00  0.00        A0 C
ATOM   4863  HA  ASN A 302      36.324  51.849 -56.879  1.00  0.00        A0 H
ATOM   4864  CB  ASN A 302      34.361  51.671 -56.022  1.00  0.00        A0 C
ATOM   4865  HB1 ASN A 302      34.000  51.506 -55.007  1.00  0.00        A0 H
ATOM   4866  HB2 ASN A 302      34.198  52.712 -56.301  1.00  0.00        A0 H
ATOM   4867  CG  ASN A 302      33.575  50.791 -56.962  1.00  0.00        A0 C
ATOM   4868  OD1 ASN A 302      33.896  50.712 -58.136  1.00  0.00        A0 O
ATOM   4869  ND2 ASN A 302      32.525  50.157 -56.471  1.00  0.00        A0 N
ATOM   4870 HD21 ASN A 302      32.448  50.361 -55.495  1.00  0.00        A0 H
ATOM   4871 HD22 ASN A 302      32.084  49.640 -57.205  1.00  0.00        A0 H
ATOM   4872  C   ASN A 302      36.536  52.018 -54.829  1.00  0.00        A0 C
ATOM   4873  O   ASN A 302      35.989  52.937 -54.211  1.00  0.00        A0 O
ATOM   4874  N   LEU A 303      37.726  51.527 -54.511  1.00  0.00        A0 N
ATOM   4875  HN  LEU A 303      38.207  50.744 -54.906  1.00  0.00        A0 H
ATOM   4876  CA  LEU A 303      38.544  52.106 -53.471  1.00  0.00        A0 C
ATOM   4877  HA  LEU A 303      37.989  52.893 -52.961  1.00  0.00        A0 H
ATOM   4878  CB  LEU A 303      38.937  51.051 -52.452  1.00  0.00        A0 C
ATOM   4879  HB1 LEU A 303      39.514  50.327 -53.027  1.00  0.00        A0 H
ATOM   4880  HB2 LEU A 303      39.583  51.526 -51.714  1.00  0.00        A0 H
ATOM   4881  CG  LEU A 303      37.791  50.337 -51.740  1.00  0.00        A0 C
ATOM   4882  HG  LEU A 303      37.159  49.849 -52.482  1.00  0.00        A0 H
ATOM   4883  CD1 LEU A 303      38.338  49.295 -50.777  1.00  0.00        A0 C
ATOM   4884 HD11 LEU A 303      38.970  49.782 -50.035  1.00  0.00        A0 H
ATOM   4885 HD12 LEU A 303      37.511  48.793 -50.276  1.00  0.00        A0 H
ATOM   4886 HD13 LEU A 303      38.926  48.562 -51.329  1.00  0.00        A0 H
ATOM   4887  CD2 LEU A 303      36.910  51.325 -50.996  1.00  0.00        A0 C
ATOM   4888 HD21 LEU A 303      36.489  52.041 -51.702  1.00  0.00        A0 H
ATOM   4889 HD22 LEU A 303      36.102  50.789 -50.498  1.00  0.00        A0 H
ATOM   4890 HD23 LEU A 303      37.505  51.855 -50.253  1.00  0.00        A0 H
ATOM   4891  C   LEU A 303      39.764  52.701 -54.145  1.00  0.00        A0 C
ATOM   4892  O   LEU A 303      40.261  52.163 -55.139  1.00  0.00        A0 O
ATOM   4893  N   ASN A 304      40.198  53.847 -53.640  1.00  0.00        A0 N
ATOM   4894  HN  ASN A 304      39.780  54.419 -52.935  1.00  0.00        A0 H
ATOM   4895  CA  ASN A 304      41.433  54.467 -54.080  1.00  0.00        A0 C
ATOM   4896  HA  ASN A 304      41.808  53.938 -54.956  1.00  0.00        A0 H
ATOM   4897  CB  ASN A 304      41.227  55.942 -54.449  1.00  0.00        A0 C
ATOM   4898  HB1 ASN A 304      40.588  56.391 -53.689  1.00  0.00        A0 H
ATOM   4899  HB2 ASN A 304      42.192  56.448 -54.456  1.00  0.00        A0 H
ATOM   4900  CG  ASN A 304      40.569  56.129 -55.810  1.00  0.00        A0 C
ATOM   4901  OD1 ASN A 304      40.741  55.317 -56.712  1.00  0.00        A0 O
ATOM   4902  ND2 ASN A 304      39.823  57.216 -55.968  1.00  0.00        A0 N
ATOM   4903 HD21 ASN A 304      39.818  57.735 -55.113  1.00  0.00        A0 H
ATOM   4904 HD22 ASN A 304      39.462  57.230 -56.900  1.00  0.00        A0 H
ATOM   4905  C   ASN A 304      42.375  54.327 -52.912  1.00  0.00        A0 C
ATOM   4906  O   ASN A 304      41.949  54.458 -51.760  1.00  0.00        A0 O
ATOM   4907  N   LEU A 305      43.639  54.035 -53.223  1.00  0.00        A0 N
ATOM   4908  HN  LEU A 305      44.034  53.950 -54.138  1.00  0.00        A0 H
ATOM   4909  CA  LEU A 305      44.681  53.785 -52.230  1.00  0.00        A0 C
ATOM   4910  HA  LEU A 305      44.232  53.575 -51.259  1.00  0.00        A0 H
ATOM   4911  CB  LEU A 305      45.514  52.588 -52.648  1.00  0.00        A0 C
ATOM   4912  HB1 LEU A 305      45.921  52.863 -53.621  1.00  0.00        A0 H
ATOM   4913  HB2 LEU A 305      46.330  52.463 -51.936  1.00  0.00        A0 H
ATOM   4914  CG  LEU A 305      44.747  51.286 -52.770  1.00  0.00        A0 C
ATOM   4915  HG  LEU A 305      43.767  51.501 -53.196  1.00  0.00        A0 H
ATOM   4916  CD1 LEU A 305      45.476  50.292 -53.656  1.00  0.00        A0 C
ATOM   4917 HD11 LEU A 305      46.456  50.076 -53.231  1.00  0.00        A0 H
ATOM   4918 HD12 LEU A 305      44.898  49.370 -53.721  1.00  0.00        A0 H
ATOM   4919 HD13 LEU A 305      45.598  50.715 -54.653  1.00  0.00        A0 H
ATOM   4920  CD2 LEU A 305      44.524  50.710 -51.386  1.00  0.00        A0 C
ATOM   4921 HD21 LEU A 305      43.952  51.417 -50.785  1.00  0.00        A0 H
ATOM   4922 HD22 LEU A 305      43.973  49.773 -51.466  1.00  0.00        A0 H
ATOM   4923 HD23 LEU A 305      45.487  50.525 -50.910  1.00  0.00        A0 H
ATOM   4924  C   LEU A 305      45.580  54.998 -52.156  1.00  0.00        A0 C
ATOM   4925  O   LEU A 305      46.183  55.390 -53.154  1.00  0.00        A0 O
ATOM   4926  N   ILE A 306      45.679  55.612 -50.992  1.00  0.00        A0 N
ATOM   4927  HN  ILE A 306      45.272  55.419 -50.099  1.00  0.00        A0 H
ATOM   4928  CA  ILE A 306      46.514  56.803 -50.886  1.00  0.00        A0 C
ATOM   4929  HA  ILE A 306      47.157  56.923 -51.758  1.00  0.00        A0 H
ATOM   4930  CB  ILE A 306      45.681  58.103 -50.673  1.00  0.00        A0 C
ATOM   4931  HB  ILE A 306      46.319  58.968 -50.856  1.00  0.00        A0 H
ATOM   4932  CG2 ILE A 306      44.487  58.137 -51.634  1.00  0.00        A0 C
ATOM   4933 HG21 ILE A 306      43.848  57.273 -51.451  1.00  0.00        A0 H
ATOM   4934 HG22 ILE A 306      43.916  59.051 -51.472  1.00  0.00        A0 H
ATOM   4935 HG23 ILE A 306      44.847  58.111 -52.663  1.00  0.00        A0 H
ATOM   4936  CG1 ILE A 306      45.226  58.277 -49.218  1.00  0.00        A0 C
ATOM   4937 HG11 ILE A 306      44.205  58.658 -49.237  1.00  0.00        A0 H
ATOM   4938 HG12 ILE A 306      45.238  57.292 -48.750  1.00  0.00        A0 H
ATOM   4939  CD  ILE A 306      46.107  59.228 -48.420  1.00  0.00        A0 C
ATOM   4940  HD1 ILE A 306      46.095  60.213 -48.887  1.00  0.00        A0 H
ATOM   4941  HD2 ILE A 306      45.729  59.305 -47.401  1.00  0.00        A0 H
ATOM   4942  HD3 ILE A 306      47.128  58.848 -48.400  1.00  0.00        A0 H
ATOM   4943  C   ILE A 306      47.579  56.538 -49.843  1.00  0.00        A0 C
ATOM   4944  O   ILE A 306      47.401  55.696 -48.968  1.00  0.00        A0 O
ATOM   4945  N   GLY A 307      48.704  57.230 -49.975  1.00  0.00        A0 N
ATOM   4946  HN  GLY A 307      48.907  57.991 -50.591  1.00  0.00        A0 H
ATOM   4947  CA  GLY A 307      49.890  56.942 -49.166  1.00  0.00        A0 C
ATOM   4948  HA1 GLY A 307      50.596  57.763 -49.289  1.00  0.00        A0 H
ATOM   4949  HA2 GLY A 307      49.585  56.879 -48.121  1.00  0.00        A0 H
ATOM   4950  C   GLY A 307      50.571  55.640 -49.562  1.00  0.00        A0 C
ATOM   4951  O   GLY A 307      50.123  54.951 -50.477  1.00  0.00        A0 O
ATOM   4952  N   ARG A 308      51.653  55.302 -48.861  1.00  0.00        A0 N
ATOM   4953  HN  ARG A 308      52.079  55.763 -48.082  1.00  0.00        A0 H
ATOM   4954  CA  ARG A 308      52.419  54.101 -49.179  1.00  0.00        A0 C
ATOM   4955  HA  ARG A 308      51.920  53.536 -49.966  1.00  0.00        A0 H
ATOM   4956  CB  ARG A 308      53.817  54.487 -49.666  1.00  0.00        A0 C
ATOM   4957  HB1 ARG A 308      53.990  55.537 -49.428  1.00  0.00        A0 H
ATOM   4958  HB2 ARG A 308      54.549  53.871 -49.143  1.00  0.00        A0 H
ATOM   4959  CG  ARG A 308      53.958  54.276 -51.176  1.00  0.00        A0 C
ATOM   4960  HG1 ARG A 308      54.483  53.330 -51.304  1.00  0.00        A0 H
ATOM   4961  HG2 ARG A 308      52.945  54.184 -51.567  1.00  0.00        A0 H
ATOM   4962  CD  ARG A 308      54.698  55.375 -51.934  1.00  0.00        A0 C
ATOM   4963  HD1 ARG A 308      54.182  55.532 -52.881  1.00  0.00        A0 H
ATOM   4964  HD2 ARG A 308      54.645  56.285 -51.337  1.00  0.00        A0 H
ATOM   4965  NE  ARG A 308      56.108  55.076 -52.211  1.00  0.00        A0 N
ATOM   4966  HE  ARG A 308      56.887  55.590 -51.853  1.00  0.00        A0 H
ATOM   4967  CZ  ARG A 308      56.561  54.076 -52.980  1.00  0.00        A0 C
ATOM   4968  NH1 ARG A 308      57.878  53.929 -53.164  1.00  0.00        A0 N
ATOM   4969 HH11 ARG A 308      58.038  53.141 -53.759  1.00  0.00        A0 H
ATOM   4970 HH12 ARG A 308      58.359  54.645 -52.659  1.00  0.00        A0 H
ATOM   4971  NH2 ARG A 308      55.723  53.206 -53.559  1.00  0.00        A0 N
ATOM   4972 HH21 ARG A 308      56.255  52.543 -54.086  1.00  0.00        A0 H
ATOM   4973 HH22 ARG A 308      54.784  53.446 -53.314  1.00  0.00        A0 H
ATOM   4974  C   ARG A 308      52.425  53.032 -48.074  1.00  0.00        A0 C
ATOM   4975  O   ARG A 308      52.266  53.355 -46.896  1.00  0.00        A0 O
ATOM   4976  N   PRO A 309      52.562  51.741 -48.465  1.00  0.00        A0 N
ATOM   4977  CD  PRO A 309      52.869  51.192 -49.802  1.00  0.00        A0 C
ATOM   4978  HD1 PRO A 309      53.941  51.260 -49.985  1.00  0.00        A0 H
ATOM   4979  HD2 PRO A 309      52.334  51.763 -50.561  1.00  0.00        A0 H
ATOM   4980  CG  PRO A 309      52.388  49.772 -49.709  1.00  0.00        A0 C
ATOM   4981  HG1 PRO A 309      52.914  49.134 -50.419  1.00  0.00        A0 H
ATOM   4982  HG2 PRO A 309      51.315  49.711 -49.892  1.00  0.00        A0 H
ATOM   4983  CB  PRO A 309      52.708  49.403 -48.311  1.00  0.00        A0 C
ATOM   4984  HB1 PRO A 309      53.774  49.191 -48.223  1.00  0.00        A0 H
ATOM   4985  HB2 PRO A 309      52.137  48.553 -47.937  1.00  0.00        A0 H
ATOM   4986  CA  PRO A 309      52.358  50.663 -47.507  1.00  0.00        A0 C
ATOM   4987  HA  PRO A 309      51.315  50.686 -47.192  1.00  0.00        A0 H
ATOM   4988  C   PRO A 309      53.250  50.787 -46.297  1.00  0.00        A0 C
ATOM   4989  O   PRO A 309      54.389  51.220 -46.429  1.00  0.00        A0 O
ATOM   4990  N   SER A 310      52.710  50.438 -45.137  1.00  0.00        A0 N
ATOM   4991  HN  SER A 310      51.802  50.055 -44.970  1.00  0.00        A0 H
ATOM   4992  CA  SER A 310      53.409  50.573 -43.867  1.00  0.00        A0 C
ATOM   4993  HA  SER A 310      54.484  50.578 -44.046  1.00  0.00        A0 H
ATOM   4994  CB  SER A 310      53.026  51.872 -43.151  1.00  0.00        A0 C
ATOM   4995  HB1 SER A 310      53.334  52.709 -43.777  1.00  0.00        A0 H
ATOM   4996  HB2 SER A 310      51.943  51.888 -43.032  1.00  0.00        A0 H
ATOM   4997  OG  SER A 310      53.644  51.981 -41.877  1.00  0.00        A0 O
ATOM   4998  HG1 SER A 310      53.364  52.842 -41.452  1.00  0.00        A0 H
ATOM   4999  C   SER A 310      53.017  49.404 -43.018  1.00  0.00        A0 C
ATOM   5000  O   SER A 310      51.874  48.962 -43.066  1.00  0.00        A0 O
ATOM   5001  N   THR A 311      53.981  48.918 -42.242  1.00  0.00        A0 N
ATOM   5002  HN  THR A 311      54.936  49.213 -42.211  1.00  0.00        A0 H
ATOM   5003  CA  THR A 311      53.786  47.838 -41.280  1.00  0.00        A0 C
ATOM   5004  HA  THR A 311      52.880  47.283 -41.523  1.00  0.00        A0 H
ATOM   5005  CB  THR A 311      54.977  46.878 -41.332  1.00  0.00        A0 C
ATOM   5006  HB  THR A 311      54.755  46.011 -40.710  1.00  0.00        A0 H
ATOM   5007  CG2 THR A 311      55.247  46.425 -42.750  1.00  0.00        A0 C
ATOM   5008 HG21 THR A 311      55.470  47.292 -43.373  1.00  0.00        A0 H
ATOM   5009 HG22 THR A 311      56.098  45.744 -42.759  1.00  0.00        A0 H
ATOM   5010 HG23 THR A 311      54.368  45.913 -43.142  1.00  0.00        A0 H
ATOM   5011  OG1 THR A 311      56.140  47.547 -40.836  1.00  0.00        A0 O
ATOM   5012  HG1 THR A 311      56.917  46.918 -40.871  1.00  0.00        A0 H
ATOM   5013  C   THR A 311      53.685  48.413 -39.856  1.00  0.00        A0 C
ATOM   5014  O   THR A 311      53.620  47.661 -38.881  1.00  0.00        A0 O
ATOM   5015  N   GLU A 312      53.683  49.742 -39.742  1.00  0.00        A0 N
ATOM   5016  HN  GLU A 312      53.661  50.429 -40.468  1.00  0.00        A0 H
ATOM   5017  CA  GLU A 312      53.715  50.415 -38.455  1.00  0.00        A0 C
ATOM   5018  HA  GLU A 312      54.504  49.989 -37.836  1.00  0.00        A0 H
ATOM   5019  CB  GLU A 312      53.989  51.908 -38.636  1.00  0.00        A0 C
ATOM   5020  HB1 GLU A 312      54.788  51.994 -39.372  1.00  0.00        A0 H
ATOM   5021  HB2 GLU A 312      53.077  52.348 -39.038  1.00  0.00        A0 H
ATOM   5022  CG  GLU A 312      54.390  52.645 -37.363  1.00  0.00        A0 C
ATOM   5023  HG1 GLU A 312      53.595  52.522 -36.627  1.00  0.00        A0 H
ATOM   5024  HG2 GLU A 312      55.302  52.175 -36.994  1.00  0.00        A0 H
ATOM   5025  CD  GLU A 312      54.642  54.132 -37.595  1.00  0.00        A0 C
ATOM   5026  OE1 GLU A 312      54.216  54.686 -38.649  1.00  0.00        A0 O
ATOM   5027  OE2 GLU A 312      55.259  54.757 -36.705  1.00  0.00        A0 O
ATOM   5028  C   GLU A 312      52.384  50.205 -37.776  1.00  0.00        A0 C
ATOM   5029  O   GLU A 312      51.349  50.566 -38.318  1.00  0.00        A0 O
ATOM   5030  N   HID A 313      52.420  49.574 -36.610  1.00  0.00        A0 N
ATOM   5031  HN  HID A 313      53.210  49.165 -36.153  1.00  0.00        A0 H
ATOM   5032  CA  HID A 313      51.235  49.377 -35.779  1.00  0.00        A0 C
ATOM   5033  HA  HID A 313      51.506  48.892 -34.841  1.00  0.00        A0 H
ATOM   5034  ND1 HID A 313      48.469  50.525 -34.154  1.00  0.00        A0 N
ATOM   5035  HD1 HID A 313      48.141  50.337 -35.080  1.00  0.00        A0 H
ATOM   5036  CG  HID A 313      49.826  50.754 -34.197  1.00  0.00        A0 C
ATOM   5037  CB  HID A 313      50.606  50.733 -35.463  1.00  0.00        A0 C
ATOM   5038  HB1 HID A 313      51.368  51.507 -35.373  1.00  0.00        A0 H
ATOM   5039  HB2 HID A 313      49.912  50.998 -36.261  1.00  0.00        A0 H
ATOM   5040  NE2 HID A 313      49.088  50.912 -32.145  1.00  0.00        A0 N
ATOM   5041  CD2 HID A 313      50.210  51.000 -32.928  1.00  0.00        A0 C
ATOM   5042  HD2 HID A 313      51.174  51.234 -32.475  1.00  0.00        A0 H
ATOM   5043  CE1 HID A 313      48.050  50.629 -32.907  1.00  0.00        A0 C
ATOM   5044  HE1 HID A 313      46.998  50.486 -32.659  1.00  0.00        A0 H
ATOM   5045  C   HID A 313      50.200  48.455 -36.417  1.00  0.00        A0 C
ATOM   5046  O   HID A 313      49.030  48.484 -36.041  1.00  0.00        A0 O
ATOM   5047  N   SER A 314      50.638  47.621 -37.356  1.00  0.00        A0 N
ATOM   5048  HN  SER A 314      51.571  47.447 -37.670  1.00  0.00        A0 H
ATOM   5049  CA  SER A 314      49.725  46.787 -38.106  1.00  0.00        A0 C
ATOM   5050  HA  SER A 314      48.928  47.408 -38.516  1.00  0.00        A0 H
ATOM   5051  CB  SER A 314      50.423  46.073 -39.253  1.00  0.00        A0 C
ATOM   5052  HB1 SER A 314      50.734  46.806 -39.998  1.00  0.00        A0 H
ATOM   5053  HB2 SER A 314      51.300  45.549 -38.871  1.00  0.00        A0 H
ATOM   5054  OG  SER A 314      49.540  45.142 -39.848  1.00  0.00        A0 O
ATOM   5055  HG1 SER A 314      50.011  44.681 -40.600  1.00  0.00        A0 H
ATOM   5056  C   SER A 314      49.071  45.758 -37.199  1.00  0.00        A0 C
ATOM   5057  O   SER A 314      49.728  45.104 -36.385  1.00  0.00        A0 O
ATOM   5058  N   TRP A 315      47.766  45.622 -37.380  1.00  0.00        A0 N
ATOM   5059  HN  TRP A 315      47.199  46.082 -38.064  1.00  0.00        A0 H
ATOM   5060  CA  TRP A 315      46.926  44.748 -36.579  1.00  0.00        A0 C
ATOM   5061  HA  TRP A 315      47.192  44.818 -35.524  1.00  0.00        A0 H
ATOM   5062  CB  TRP A 315      45.475  45.181 -36.745  1.00  0.00        A0 C
[truncated: 401,558 more chars]
